# Supplementary material for: Single-cell morphometrics reveals T-box gene-dependent patterns of epithelial tension in the Second Heart field
Source: Nat Commun. 2024 Nov 4;15:9512. doi: 10.1038/s41467-024-53612-8 (PMC11535409; doi:10.1038/s41467-024-53612-8)
Supplement: Supplementary file 4 — Source Data [file 41467_2024_53612_MOESM4_ESM.xlsx]

## Sheet: Resume
	File	Data	Used in
	pooldata_non_normalised	file with all the cells quantified in this study: local_id_cells: unique cell number, center_x_cells: position of the cell in x axis, center_y_cells: position of the cell in y axis , orientation_cells, perimeter_length, local_id_of_bonds: the id number of the bonds of the cells, pressures, theta1N: stress direction, ratio_lambda: stress anisotropy, eccentricity, n_neighbors, nb_embryo, type: { 0:…	Fig.5, Fig.6, Fig.S2,S3,S5,S6,S9,S10,S11,S14,S16
	pooldata_non_normalised_golgipolarity	file with cells quantified for golgi polarity: local_id_cells: unique cell number, center_x_cells: position of the cell in x axis, center_y_cells: position of the cell in y axis , orientation_cells, perimeter_length, local_id_of_bonds: the id number of the bonds of the cells, pressures, theta1N: stress direction, ratio_lambda: stress anisotropy, eccentricity, n_neighbors, nb_embryo,ATAN2: golgi p…	Fig.1
	df_positions_labelled	file with center_x_cell, center_y_cells, id_cell, label (cluster label): {0,1,2}, embryo, condition : E9WT, E8WT , E9Tbx1mutant, E9.5Tbx5mutant, E9.5Nkx2.5.	Fig.2, Fig.S8,S15, S17-S20
	Fig.S1	file with the relative distance of golgi to the nuclei center y the x,y and z axis for E8.5 and E9.5 wild-type embryos.	Fig.S1
	df_orientation_theta1N_abs	file with embryo (number of embryo), orientation, theta1N: stress direction, labels_3clusters (cluster number when k=3), labels_2clustes (cluster number when k=2)	Fig.S4
	Fig.S7	file with mRNA pixel intensity of E8, E8.5, E9, E9.5	Fig.S7

## Sheet: pooldata_non-normalised
	local_id_cells	area_cells	center_x_cells	center_y_cells	orientation_cells	perimeter_length	local_id_of_bonds	pressures	theta1N	ratio_lambda	eccentricity	n_neighbors	Nb_embryo	type
1	2	148	27.4324	901.25	2.27486	58.0833	174#175	-0.0381094			0.7472	2	1	0
2	3	122	24.9754	817.787	2.04957	51.2132	176#177#178	0.0192725	0.753534	0.107335	0.543217	3	1	0
3	4	869	33.7618	842.621	1.79181	142.853	177#179#180#181#182#183	-0.00819901	0.128907	0.658197	0.260831	6	1	0
4	5	856	37.9673	664.416	2.01133	140.468	184#185#186#187#188#189#141#190	-0.0356109	0.133679	0.39339	0.943897	4	1	0
5	6	662	37.1057	978.81	1.91975	132.125	192#193#194#191	0.0134508	-0.130873	0.218346	0.8066	7	1	0
6	7	303	33.6964	626.224	1.7003	76.1838	195#196#197#198#141	-0.0345222	0.196935	0.676989	0.344984	2	1	0
7	8	200	32.275	645.115	1.86445	61.4558	197#199#184	0.09929	0.0029675	0.212156	0.375419	3	1	0
8	9	185	34.3081	935.319	2.01422	61.3553	200#201	-0.0381094			0.664224	4	1	0
9	10	194	34.9381	755.593	1.57663	59.6985	202#203#204#205	-0.012042	0.0510965	0.413546	0.615548	4	1	0
10	11	595	41.684	733.188	2.10383	107.497	208#209#202#206#207	-0.00315089	0.403451	0.537332	0.641295	5	1	0
11	12	298	39.4631	865.748	1.94961	83.7401	210#211#212#182	0.00562046	0.275958	0.376553	0.465819	8	1	0
12	13	537	44.2682	888.523	1.7643	108.125	211#213#214#215#216#217#218#174	-0.0278903	0.364881	0.597889	0.599132	4	1	0
13	14	598	45.112	599.564	1.99877	117.782	195#219#220#221#222#223	-0.0121961	0.353921	0.306121	0.831704	9	1	0
14	15	862	50.4316	810.492	2.25595	147.238	176#224#225#226#227#179#228#229#230	-0.031447	0.866197	0.726477	0.854585	6	1	0
15	16	443	41.6501	341.65	1.57269	96.5685	231#232#233#234#235	0.0028675	-0.201208	0.33238	0.707688	4	1	0
16	17	107	38.4299	773.065	1.78474	44.1838	204#236#237#238	0.0301629	-0.226097	0.302376	0.707493	5	1	0
17	18	431	41.7726	373.172	1.47637	91.8406	240#241#242#234#239	-0.0273272	-0.19329	0.346262	0.909886	5	1	0
18	19	408	42.5637	516.931	1.3893	103.154	243#244#245#246#247	-0.0137749	-0.0829652	0.263837	0.863965	5	1	0
19	20	577	45.2738	311.27	1.42012	128.811	231#248#249#250#251	-0.0237495	-0.18923	0.26392	0.918783	5	1	0
20	21	342	48.9211	488.886	2.17001	86.9117	256#243#252#253#254#255	-0.0386969	0.61108	0.645364	0.664492	6	1	0
21	22	376	44.7952	693.354	1.77601	90.5685	257#258#259#189	-0.000629814	0.234221	0.29753	0.916872	7	1	0
22	23	562	56.7171	703.879	2.31473	114.953	258#260#261#262#263#264#206	-0.0151926	0.865268	0.371499	0.482184	4	1	0
23	24	333	44.8138	787.799	1.90392	83.2548	225#265#266#267#268#237	-0.0293423	0.383413	0.444689	0.703197	6	1	0
24	25	728	53.8709	758.019	1.8723	115.539	208#265#203#236#269#270#271	0.0013049	0.197008	0.615866	0.931722	7	1	0
25	26	741	48.5587	929.05	1.66346	141.74	272#273#274#275#200#216#191	-0.0151759	0.0610358	0.342822	0.471623	7	1	0
26	27	842	52.3052	551.391	1.64005	131.296	276#277#246#278#279	-0.0147055	-0.0296998	0.501966	0.62764	5	1	0
27	28	212	48.5991	627.033	1.87728	65.598	196#280#281#185#282#222	-0.001511	0.270235	0.383759	0.662869	6	1	0
28	29	512	54.6855	90.0488	1.995	115.397	283#284#285#286#287	0.00223952	0.0187461	0.26923	0.842813	4	1	0
29	30	481	51.2432	253.794	1.38477	113.012	288#289#290#291	-0.00545469	0.195918	0.450794	0.874535	4	1	0
30	31	536	55.8526	285.618	1.38541	98.669	290#292#293#294#295#248	0.00601276	0.161942	0.75267	0.688332	4	1	0
31	32	312	51.609	466.01	1.33108	79.598	296#297#298#252	0.0313117	0.170466	0.293782	0.281155	6	1	0
32	33	372	54.5914	392.035	1.84271	82.0833	241#299#300#301#302	0.00987007	0.089565	0.48929	0.836682	4	1	0
33	34	150	53.3133	680.287	1.03914	59.4975	257#260#188#303	0.0331735	-0.424687	0.367703	0.931874	4	1	0
34	35	251	52.5578	975.088	1.96309	73.0122	304#193#305#306#44	-0.00688937	0.43378	0.381727	0.696106	5	1	0
35	36	389	57.2365	153.848	1.53212	93.4975	307#308#309#310#311	0.0141106	-0.0564524	0.315412	0.756218	6	1	0
36	37	176	52.1477	353.744	1.7281	66.4264	312#233#313#314#239	-0.00450697	0.190891	0.321212	0.897809	5	1	0
37	38	686	56.5933	423.134	1.88057	114.811	315#316#301#317#318#319	-0.0282403	0.151231	0.52703	0.503365	5	1	0
38	39	425	56.2682	852.256	1.65228	98.5685	320#321#322#210#323#181#213	-0.0100214	-0.0246136	0.450039	0.666976	7	1	0
39	40	420	61.3714	447.455	1.78425	107.782	324#325#326#327#296#318	-0.0208107	0.236814	0.410503	0.825965	5	1	0
40	41	375	56.328	506.739	1.83113	88.2254	244#328#329#330#255	0.00175518	0.175551	0.243071	0.808207	6	1	0
41	42	240	56.9333	128.283	1.6019	83.598	307#331#332#333	-0.023692	0.271828	0.387965	0.782862	4	1	0
42	43	328	61.7287	373.509	0.697855	81.4975	240#336#314#299#334#335	0.00337129	-0.414416	0.776889	0.756865	6	1	0
43	44	282	57.7411	604.638	1.87785	75.4975	337#338#280#221	0.0264037	0.285937	0.192405	0.834017	5	1	0
44	45	522	63.7299	641.921	2.53631	102.912	339#340#341#282#186	-0.00460631	0.701736	0.452788	0.642498	4	1	0
45	46	642	64.7664	669.02	1.13223	117.296	341#261#342#343#187#303	-0.004655	0.186304	0.64088	0.767779	6	1	0
46	47	438	62.5297	312.075	1.66038	100.669	295#344#249#345#346	0.00749588	-0.398312	0.444192	0.775116	4	1	0
47	48	249	61.7912	572.863	2.83531	68.669	278#347#219#348	0.00431957	1.03048	0.639489	0.960433	6	1	0
48	49	85	57.7765	790.071	0.634276	42.8701	226#267#349	0.1312	1.18932	0.503629	0.755415	6	1	0
49	50	389	62.7018	821.887	1.79105	103.882	352#320#180#230#350#351	-0.0126352	0.0592047	0.466476	0.900224	3	1	0
50	51	509	60.9077	941.253	1.73181	124.426	304#192#353#274#354#355	-0.0120268	0.068052	0.241275	0.799408	4	1	0
51	52	637	64.2151	988.436	1.90068	111.054	305#356#357#358	0.0591662	-1.16556	0.682231	0.176848	5	1	0
52	53	405	68.284	64.7975	2.62887	91.2965	359#360#24#361#283	-0.0241348	1.27095	0.366358	0.837261	5	1	0
53	54	351	64.5527	525.667	1.48303	79.397	276#245#121#330#362#363	-0.0285022	-0.395759	0.622353	0.438503	5	1	0
54	55	514	61.3677	880.804	1.62342	103.012	323#214#364#365#366	-0.00820577	0.241906	0.458819	0.630412	4	1	0
55	56	497	63.4869	245.519	1.37174	110.326	368#288#369#370#371#367	-0.0153454	-0.0978097	0.565678	0.706208	7	1	0
56	57	149	59.7383	335.503	1.06527	51.1127	372#373#312#232#250#346	0.0117365	-0.540279	0.457137	0.8545	6	1	0
57	58	1055	76.3583	611.592	2.34686	151.137	338#339#374#375#376#281	-0.0104908	0.738227	0.411293	0.597501	6	1	0
58	59	872	69.5138	720.612	2.11106	143.338	263#377#378#379#380#269#207	-0.0144645	0.438883	0.449579	0.746128	6	1	0
59	60	302	65.2649	906.838	2.07542	79.8406	353#273#215#381#366#382	0.0087352	0.585101	0.72305	0.532729	6	1	0
60	61	405	67.6864	772.649	2.06062	94.2254	384#385#227#266#60#349#271#383	-0.02901	0.333458	0.533665	0.790123	7	1	0
61	62	281	66.1779	95.5587	2.18693	76.3259	386#387#388#285	0.00661073	0.431894	0.393656	0.403619	6	1	0
62	63	475	67.9705	354.223	1.60066	92.4264	373#389#390#391#313#334	-0.00844188	-0.00771148	0.582324	0.763517	4	1	0
63	64	480	70.1125	117.042	1.51503	110.811	388#392#393#394#395#331#396#286	-0.0259115	0.192845	0.626663	0.743839	6	1	0
64	65	552	71.5399	470.297	2.1504	104.125	326#297#397#253#398#399	-0.00281105	0.577697	0.351808	0.708754	6	1	0
65	66	241	71.7303	490.988	2.75936	69.0122	400#401#328#254#399	-0.0269917	1.34218	0.520262	0.802889	5	1	0
66	67	324	69.8426	396.62	1.96064	87.397	336#402#403#404#315#300	0.01221	0.267632	0.449605	0.790254	5	1	0
67	68	278	69.4173	587.151	2.73514	67.7401	337#405#406#374#220#348	-0.00426	0.999406	0.805853	0.799352	6	1	0
68	69	352	68.6619	186.568	1.33768	91.598	128#310#407#408#409#410	-0.0435749	-0.0974087	0.617372	0.291706	5	1	0
69	70	318	72.4151	208.959	1.5549	86.7696	409#411#412#413#414	0.008513	0.0422434	0.433794	0.606185	5	1	0
70	71	197	69.2792	275.736	1.50063	69.3553	289#371#293#415	0.00527278	0.0292039	0.231035	0.595921	4	1	0
71	72	174	69.6092	963.73	1.48054	53.6985	416#417#355#356#44	-0.0245375	-0.944795	0.760119	0.815768	4	1	0
72	73	390	71.5795	147.033	1.69663	91.1127	418#419#308#395#332	0.00896765	0.236142	0.319462	0.517689	6	1	0
73	74	723	81.5131	511.928	0.912253	132.468	401#420#421#422#423#329#362	-0.00249999	0.910007	0.666985	0.778755	6	1	0
74	75	656	76.9223	559.965	1.37112	128.125	277#405#424#425#121#426#347	-0.0514565	-0.25194	0.569234	0.755152	7	1	0
75	76	303	71.9703	845.05	1.60394	70.7696	352#321#427#428#429#430	-0.00191662	-0.225458	0.584995	0.652828	5	1	0
76	77	284	72.6197	329.817	1.383	73.3553	432#433#372#389#345#431	-0.00206501	0.0342575	0.57015	0.444286	6	1	0
77	78	232	75.5388	174.31	1.11577	78.3259	434#419#435#309#407	0.00420388	0.164057	0.60192	0.932626	8	1	0
78	79	1143	81.6947	292.657	1.54278	181.823	370#436#437#294#438#439#440#344#415#431	-0.0197189	-0.132476	0.392198	0.8516	10	1	0
79	80	1104	79.4375	928.892	1.67509	169.296	416#354#441#442#443#444#445#382	-0.00485917	0.215374	0.24983	0.887879	5	1	0
80	81	392	81.5689	450.804	0.59718	92.9533	448#449#325#397#446#447	-0.00744381	-0.298358	0.632758	0.91498	6	1	0
81	82	368	76.1549	235.046	1.57111	89.4975	368#450#451#452#413	-0.00543463	0.0363281	0.428274	0.462443	6	1	0
82	83	393	84.6997	535.74	2.56704	99.1543	453#454#423#424#363	-0.00503367	1.02314	0.483856	0.725897	4	1	0
83	84	126	74.127	784.738	1.8355	53.1127	385#228#455	0.109325	0.19151	0.080422	0.696261	3	1	0
84	85	134	72.9179	823.47	1.77594	56.5269	456#457#427#351	0.0466914	0.0381157	0.137369	0.867468	5	1	0
85	86	238	75.3445	865.218	1.87041	68.4264	322#458#459#460#364#430	-0.0189429	0.546616	0.642549	0.639513	5	1	0
86	87	503	79.2445	740.682	1.86712	106.569	380#461#462#270#463#383	-0.00207959	0.269993	0.192623	0.86383	6	1	0
87	88	171	77.0643	78.8187	1.96814	58.5269	464#386#360#284	0.0489005	0.000911691	0.329239	0.806422	5	1	0
88	89	317	77.3438	885.293	1.89183	77.2548	465#441#460#365#381	-0.00759794	0.173589	0.307187	0.630566	4	1	0
89	90	403	82.206	405.124	2.0699	85.0122	466#467#404#468#316	0.0152096	0.589024	0.418866	0.913163	9	1	0
90	91	427	81.3677	428.03	1.88433	95.8406	468#324#469#470#317#45#446	-0.0227113	0.989015	0.977303	0.624165	6	1	0
91	92	590	82.4458	795.024	1.84403	123.397	229#455#471#472#456#473#474#475#60#350	-0.0245845	0.172339	0.454775	0.775204	5	1	0
92	93	949	87.7208	637.702	1.93251	169.48	340#342#376#476#477#29#478#479	-0.0235471	0.365632	0.350598	0.897146	9	1	0
93	94	652	86.9034	676.264	2.22512	140.51	480#481#482#483#484#262#343#377#479	-0.0324908	0.623681	0.39728	0.885794	7	1	0
94	95	263	79.4259	372.848	1.67244	77.0122	402#485#486#391#335	-0.00441407	-0.100744	0.311747	0.839921	5	1	0
95	96	478	83.1862	974.707	1.56226	104.326	417#357#487#488#489#445	0.00596175	0.261877	0.332325	0.895806	6	1	0
96	97	344	86.0727	86.1047	1.94694	90.8112	464#387#392#24#490#491#492#493	-0.0211156	-0.00643926	0.533265	0.798637	6	1	0
97	98	231	83.8918	825.19	2.13195	72.669	496#457#475#428#494#495	0.0275862	0.285864	0.439093	0.797309	7	1	0
98	99	313	84.9904	113.125	1.55004	76.5269	497#498#499#393#122#493	-0.0236572	-0.039496	0.587	0.682721	6	1	0
99	100	698	85.9885	151.155	1.64371	139.397	418#434#499#500#501#502#503#394	-0.0188186	0.0213322	0.30933	0.817454	6	1	0
100	101	464	91.7328	251.353	2.93806	95.0538	369#452#436#504#505#506	-0.0091377	-1.38735	0.705825	0.935799	8	1	0
101	102	644	91.3975	479.248	1.94329	115.882	400#449#420#507#508#398	-0.011783	0.557911	0.437029	0.627595	5	1	0
102	103	517	88.9072	353.106	1.16138	107.64	512#433#513#485#390#509#510#511	-0.0176376	-0.332828	0.336914	0.849835	8	1	0
103	104	412	89.7354	758.036	2.09816	105.983	384#514#515#516#471#463	0.0120576	0.380894	0.179183	0.916902	6	1	0
104	105	386	87.7927	844.142	1.75643	101.154	496#517#518#519#458#108#429	-0.0291772	0.291511	0.340987	0.855967	6	1	0
105	106	383	90.6319	48.3107	2.00854	97.7401	359#520#521#522#523	-0.0320455	0.605103	0.289965	0.898397	6	1	0
106	107	414	88.6981	224.024	1.34057	114.468	451#504#412#524#525#526	-0.0061561	-0.358441	0.382769	0.892233	4	1	0
107	108	474	96.1603	185.882	0.7185	103.296	528#529#530#435#503#408#527	-0.000720417	-0.344911	0.765744	0.943102	7	1	0
108	109	539	99.1224	209.698	0.865675	125.196	128#530#531#532#533#534#411#524	-0.0240314	-0.71432	0.338564	0.459498	7	1	0
109	110	236	89.2542	382.352	1.58056	79.3553	513#466#403#486#535	0.00527749	-0.256813	0.293774	0.868674	6	1	0
110	111	638	95.7994	583.558	1.37727	114.711	406#375#536#537#426#538#29	-0.0444294	-0.239941	0.673542	0.631253	5	1	0
111	112	370	90.0811	880.011	1.5851	104.811	465#519#120#442#459#539#540	-0.0203609	0.197769	0.452499	0.742808	5	1	0
112	113	393	95.5369	331.921	1.10233	85.9828	432#440#541#509#542#543	-0.00413864	0.304605	0.792923	0.525588	6	1	0
113	114	501	96.3014	692.756	0.092363	109.154	544#545#546#547#484#137#378	-0.0188081	0.570059	0.547592	0.493412	6	1	0
114	115	258	96.7946	94.9109	2.09495	74.4264	497#548#549#550#492	0.00540999	1.49497	0.968599	0.668709	5	1	0
115	116	182	91.8571	712.368	2.15613	56.1838	547#551#552#379#461	0.027061	0.432417	0.346347	0.442666	5	1	0
116	117	155	93.2903	64.3935	1.90821	55.9411	553#554#490#523	0.0474765	0.148084	0.260798	0.909307	5	1	0
117	118	671	103.045	552.939	2.29376	123.095	454#536#425#555#556#557#558	-0.0306803	0.752696	0.50606	0.782575	7	1	0
118	119	261	93.7816	731.858	1.76399	85.8406	560#514#552#462#559	-0.0122876	0.356267	0.25086	0.675503	4	1	0
119	120	604	103.974	268.25	3.08664	110.711	561#562#563#564#437#506	-0.0065966	-0.36352	0.799726	0.880126	4	1	0
120	121	260	93.7	437.458	1.43767	80.1838	565#470#566#447	-0.00165607	-0.053511	0.28477	0.693036	4	1	0
121	122	236	93.3432	804.275	1.67341	76.1838	567#568#474#494	0.00661271	0.14871	0.246312	0.519997	6	1	0
122	123	550	97.3855	950.876	1.81537	116.225	487#569#570#571#444#572#573	-0.00535019	0.198809	0.297971	0.904874	7	1	0
123	124	433	98.8868	395.741	1.6672	120.569	512#576#467#469#535#574#575	-0.0150861	0.0022864	0.277526	0.907575	5	1	0
124	125	405	96.6494	917.123	1.67717	101.355	577#578#579#569#443	0.0142832	0.128302	0.303714	0.877565	7	1	0
125	126	323	100.368	311.461	2.2351	73.9411	580#581#582#439#541	0.00706467	0.765567	0.703926	0.930959	5	1	0
126	127	751	105.759	852.577	2.00236	155.439	68#518#583#584#585#539	-0.0196969	0.434452	0.257013	0.657629	5	1	0
127	128	383	105.668	135.423	0.726005	93.1543	500#586#122#587#588#589	-0.0228075	-0.94787	0.44362	0.837218	3	1	0
128	129	223	99.8924	227.296	0.957682	64.3259	534#525#590	0.0371377	-0.296866	0.262185	0.901784	5	1	0
129	130	302	102.262	114.798	0.70193	75.0122	592#498#550#586#591	0.0307388	-1.38219	0.617483	0.8892	6	1	0
130	131	327	100.465	162.688	1.15182	98.9117	593#594#502#527	-0.00213749	-0.305416	0.182431	0.664409	3	1	0
131	132	324	101.235	289.349	1.26745	79.9411	595#564#580#438	0.023776	-0.39989	0.490321	0.885086	5	1	0
132	133	199	98.392	768.719	1.66542	66.8701	516#596#597#598#472	0.00845157	0.349142	0.200418	0.695566	4	1	0
133	134	182	100.033	894.819	1.4634	57.1127	577#599#540	0.0922525	-0.452244	0.712297	0.932036	4	1	0
134	135	480	104.858	972.681	1.8441	105.983	488#600#601#602#603#573	-0.0109415	0.248864	0.407169	0.552518	5	1	0
135	136	338	106.328	79.6124	0.78509	78.0833	548#554#491#604#605#606#607	-0.00914434	-0.886168	0.429701	0.939519	5	1	0
136	137	204	99.7108	505.946	1.74807	65.0122	608#609#610#421	0.00216113	0.0866577	0.212875	0.655579	6	1	0
137	138	465	105.563	527.729	1.95505	99.6396	610#611#612#453#613#422#555	-0.0179148	0.330647	0.478459	0.784351	5	1	0
138	139	334	101.808	641.287	1.89086	82.9117	480#614#615#616#478	0.0167817	0.162788	0.195697	0.747781	7	1	0
139	140	323	103.446	787.923	1.7894	81.0122	598#567#473#617#618#619	-0.0203907	0.289725	0.513011	0.550113	4	1	0
140	141	212	104.075	809.448	2.2023	80.5685	568#619#620#108#621#495	-0.0027194	0.557841	0.278563	0.897164	7	1	0
141	142	231	104.082	455.286	1.43101	73.598	448#624#566#507#622#623	-0.00455988	0.102681	0.396229	0.923047	5	1	0
142	143	526	107.232	824.707	2.15652	114.811	625#626#517#583#621	0.0121435	0.491474	0.147771	0.518505	6	1	0
143	144	459	112.969	158.545	0.879675	116.953	593#627#628#501#629#589	-0.00101409	-0.731954	0.17097	0.666961	3	1	0
144	145	97	101.67	678.691	2.34675	48.5269	544#483#630	0.159074	0.925585	0.286527	0.932324	6	1	0
145	146	211	101.967	426.607	1.52313	76.2843	576#565#631#632#45#622	-0.0275692	-0.0332532	0.263528	0.855209	5	1	0
146	147	439	107.697	349.358	1.79995	96.0833	633#634#635#510#543	0.0106386	0.17683	0.44428	0.840143	8	1	0
147	148	769	115.594	474.338	2.16134	152.125	624#640#608#508#636#637#638#639	-0.0191595	0.547401	0.389802	0.739354	5	1	0
148	149	296	108.416	56.5743	2.28442	92.9117	641#642#643#553#522#604	0.0295185	0.677506	0.616594	0.784681	6	1	0
149	150	609	110.511	714.887	1.79475	121.397	546#644#645#646#551#559	0.000358271	0.203698	0.426594	0.42468	5	1	0
150	151	269	110.428	40.803	2.72987	77.0122	641#647#648#521#649#650	0.0185425	1.09869	0.34543	0.866098	6	1	0
151	152	313	111.39	653.396	2.03109	77.4975	481#616#651#652#653	0.0196761	0.519283	0.450208	0.755636	5	1	0
152	153	601	110.782	746.087	1.78056	117.64	560#515#596#646#654#655	-0.00188959	0.366083	0.393091	0.650072	6	1	0
153	154	493	112.617	378.434	1.27228	94.0833	656#657#658#659#660#635#574#511	-0.00331617	-0.245618	0.566526	0.915803	7	1	0
154	155	565	112.407	882.883	1.72466	124.811	578#661#662#663#599#664#120#585	-0.021947	0.113656	0.346881	0.688538	8	1	0
155	156	447	115.508	612.911	2.1844	97.5391	614#665#666#667#668#477#669	-0.0202436	0.524667	0.427445	0.875711	7	1	0
156	157	548	119.055	247.485	0.834911	103.64	672#673#561#533#505#526#590#670#671	-0.0235762	-0.736117	0.494792	0.939106	4	1	0
157	158	436	113.791	590.406	1.97108	100.225	674#675#676#665#538#476	-0.00839451	0.45453	0.440654	0.84015	6	1	0
158	159	227	108.441	922.013	1.68972	77.1127	579#677#664#570	0.0425825	0.158059	0.06668	0.847745	9	1	0
159	160	444	115.673	104.559	1.00009	96.669	549#678#679#680#607#591	-0.0107656	-0.502612	0.445216	0.825014	6	1	0
160	161	387	111.287	412.718	1.53281	97.598	660#631#681#682#575	-0.00911714	0.0652191	0.201469	0.971974	7	1	0
161	162	355	114.749	500.177	1.75721	92.3259	640#609#611#683	0.0183112	0.452362	0.335593	0.698663	5	1	0
162	163	140	111.979	670.8	2.25658	55.3553	482#630#137#684#653#685	-0.0300867	0.569217	0.533741	0.809814	4	1	0
163	164	260	118.496	757.6	2.05342	110.811	688#689#597#617#686#655#687	-0.00176811	0.455156	0.232256	0.890901	5	1	0
164	165	382	117.599	183.547	1.04502	86.2254	528#594#690#691#692#629	0.00144679	-0.710764	0.379918	0.752764	5	1	0
165	166	472	117.396	208.284	1.05603	97.6396	529#531#692#693#694#695#696	-0.0110585	-0.292528	0.597261	0.756109	7	1	0
166	167	706	120.255	319.238	2.00569	121.196	52#582#697#633#698#699#700#542	-0.0266556	0.209572	0.599376	0.772497	7	1	0
167	168	327	115.972	563.205	1.89808	93.9828	674#537#701#558#702	-0.0047584	0.269301	0.384459	0.673465	6	1	0
168	169	414	116.534	444.145	1.35877	88.0833	704#632#682#636#703#623	-0.00568992	-0.186056	0.565603	0.821835	4	1	0
169	170	48	109.896	947	1.44208	31.5563	705#706#600#572	0.114713	0.102026	0.0790761	0.578033	6	1	0
170	171	337	119.97	129.677	1.03027	79.7401	592#707#708#709#680#587	-0.00396519	0.11894	0.711813	0.703233	6	1	0
171	172	220	118.559	64.0591	2.4873	64.0833	643#710#711#712#605	0.0470979	0.807247	0.283028	0.84664	6	1	0
172	173	286	117.381	295.213	1.73107	71.0122	595#563#581#713#697#714	-0.00512131	0.101812	0.650518	0.61459	6	1	0
173	174	552	122.223	681.687	2.12919	109.983	545#644#715#716#685#717	-0.00840966	0.489679	0.389009	0.665272	5	1	0
174	175	270	119.196	630.648	1.90757	77.598	615#651#669#718#719	0.00512086	0.0905039	0.350264	0.864278	7	1	0
175	176	437	120.339	788.648	1.83062	99.2548	720#689#721#625#722#84#618#620	-0.0277407	0.318993	0.505694	0.770133	5	1	0
176	177	419	118.523	917.446	1.66589	124.912	705#723#724#677#725#663#571	-0.00314072	0.115825	0.118655	0.976664	7	1	0
177	178	163	117.301	949.092	1.7392	64.7696	706#725#726#727#601	0.0211199	0.224068	0.124131	0.913983	5	1	0
178	179	488	121.775	972.314	1.68163	108.083	727#728#729#602#730#171	-0.00268781	0.38976	0.564929	0.92316	5	1	0
179	180	395	127.868	74.7494	2.48635	91.1543	712#731#732#733#606#734	0.0117794	0.748508	0.528736	0.958283	6	1	0
180	181	582	124.771	410.21	1.61201	123.539	736#737#738#659#681#735#703	-0.0150755	-0.144834	0.456909	0.851954	7	1	0
181	182	493	124.282	840.686	1.8483	124.569	739#740#741#661#742#584	0.00105867	0.36774	0.174032	0.689878	6	1	0
182	183	403	125.414	274.3	1.68979	82.3259	673#562#743#744#745#713	0.00164901	-0.175431	0.719867	0.827242	4	1	0
183	184	148	119.608	352.905	1.81807	57.1127	656#52#634#746#747	-0.0245423	0.0378277	0.296206	0.457678	6	1	0
184	185	464	127.929	520.431	2.10315	113.539	752#613#748#556#749#750#751	-0.0207611	0.391176	0.345644	0.909242	4	1	0
185	186	303	125.894	762.284	1.98922	89.8406	688#720#753#754	0.0247232	0.466778	0.212941	0.918117	7	1	0
186	187	399	132.416	27.6241	2.71799	86.9117	755#756#648	0.0139345	-1.28682	0.164902	0.905039	7	1	0
187	188	299	128.03	500.381	2.05839	98.3259	612#757#758#683#748#639	-0.0117646	0.579503	0.285831	0.92102	6	1	0
188	189	686	132.43	644.929	2.12716	127.296	759#760#761#715#652#684#13#719	-0.0251284	0.53478	0.347836	0.631921	3	1	0
189	190	102	122.049	228.706	1.61235	45.799	532#696#762#670	0.0319542	-0.00922092	0.514723	0.745994	6	1	0
190	191	114	126.439	360.667	2.60812	49.1127	657#747#763#764#765#766	-0.000495762	-0.956175	0.746782	0.833737	4	1	0
191	192	128	126.562	50.2109	0.0746701	51.3553	768#642#710#650#767	0.0361185	-1.16313	0.551026	0.968485	6	1	0
192	193	373	131.582	92.9196	2.34582	84.9117	769#770#771#678#734	0.00959077	0.667454	0.653256	0.67382	5	1	0
193	194	347	128.963	153.308	1.2807	78.2254	627#772#709#773#588	0.0259344	-0.321644	0.464064	0.550004	5	1	0
194	195	771	128.984	882.55	1.62798	175.983	723#662#742#774#775#776	-0.016538	0.0739429	0.178856	0.714341	5	1	0
195	196	156	126.186	374.731	1.45413	70.0416	658#777#766#735	-0.0104345	-0.135736	0.284126	0.502294	5	1	0
196	197	238	129.866	545.319	2.65631	67.1543	752#778#779#557#701	-0.012527	0.901259	0.681909	0.876694	4	1	0
197	198	386	131.541	338.194	1.83763	93.6396	746#763#700#780#781#782	0.00365744	0.0766177	0.34955	0.938203	7	1	0
198	199	755	130.588	709.359	1.67002	142.711	784#785#786#645#717#686#654#783	-0.0069416	0.223806	0.268502	0.835937	6	1	0
199	200	274	130.106	810.65	2.744	73.1127	722#626#787#739#788#68#789#790	-0.0284955	0.670229	0.802619	0.952738	6	1	0
200	201	317	128.237	934.871	1.70539	96.7696	724#726#791#776#792#728	0.00320555	0.124989	0.135769	0.593423	7	1	0
201	202	152	132.336	40.9671	3.1323	58.6274	756#649#793#92#767	-0.0129482	1.37683	0.424495	0.802324	5	1	0
202	203	448	133.661	563.467	2.10543	96.9117	675#794#779#795#796#702	-0.0028815	0.513816	0.373088	0.766087	6	1	0
203	204	184	129.163	586.065	1.88586	67.3553	676#666#796#797#798	0.00722038	0.37787	0.351994	0.802114	4	1	0
204	205	291	132.474	197.931	1.35626	75.7401	800#801#691#693#799	-0.000497092	0.0404118	0.499674	0.88049	7	1	0
205	206	599	136.058	434.561	1.58899	119.154	704#738#802#803#804#805#637	-0.016983	-0.123552	0.402941	0.730233	5	1	0
206	207	402	135.612	786.816	1.79754	99.8406	721#787#806#807#808	0.00396749	0.240175	0.278117	0.917556	5	1	0
207	208	437	140.618	182.995	0.723804	96.9533	690#628#809#810#811#812#799	-0.0205961	-0.821209	0.621803	0.665401	5	1	0
208	209	371	134.278	237.496	1.1724	92.0833	816#695#762#813#814#815#671	-0.00573706	-0.508068	0.335137	0.785483	6	1	0
209	210	325	135.126	292.44	1.61779	80.5685	817#818#819#745#698#714	-0.0162793	-0.00314441	0.426805	0.903361	7	1	0
210	211	289	133.066	618.633	1.58534	84.7696	820#821#759#668#718	0.0194172	0.267978	0.513083	0.857858	6	1	0
211	212	298	134.711	114.725	1.63053	71.6985	771#707#822#679#823	0.0132616	0.0118862	0.66062	0.87148	6	1	0
212	213	384	134.393	472.669	1.62038	101.456	805#757#824#638	-0.00487824	-0.0411824	0.424458	0.922544	4	1	0
213	214	313	137.85	593.163	2.04952	84.9117	820#825#826#667#827#798	0.00891638	0.44445	0.51409	0.601067	5	1	0
214	215	522	138.536	387	1.21947	117.882	736#777#828#765#829#830#831	-0.000467621	-0.413237	0.460556	0.833522	7	1	0
215	216	338	141.423	52.3846	2.19719	81.6396	768#832#833#711#793#731	-0.0197792	0.272473	0.751035	0.93169	4	1	0
216	217	586	142.515	139.07	1.05235	111.296	834#835#708#836#772#837#823	-0.00514315	-0.515135	0.40538	0.536189	6	1	0
217	218	268	140.119	215.694	0.0920211	68.669	801#694#838#839#840#813	-0.0231743	0.944508	0.659125	0.778721	7	1	0
218	219	293	134.089	972.976	1.57822	85.9411	729#841#842#843	0.0148673	0.125769	0.305046	0.768517	6	1	0
219	220	239	138.753	532.891	1.00891	66.669	778#844#845#751	0.023801	0.0900922	0.465385	0.664792	9	1	0
220	221	471	141.709	731.074	1.99875	102.811	848#849#753#786#846#847#687	0.00127629	0.298118	0.346113	0.897523	7	1	0
221	222	586	144.64	855.988	1.59942	123.782	850#66#851#852#741#853#854#774#855#856	-0.0178873	0.420587	0.776804	0.676508	4	1	0
222	223	323	144.3	166.359	1.0944	80.0833	773#837#857#809#858	0.020933	-0.608787	0.670012	0.583159	5	1	0
223	224	173	137.526	758.22	1.88676	69.9411	849#754#84#69#806#859	-0.0174066	0.396743	0.21182	0.916159	6	1	0
224	225	191	136.911	830.78	1.71824	77.3553	850#740#790#860	0.0307958	0.280963	0.133263	0.946562	4	1	0
225	226	374	139.043	939.955	1.68287	91.8406	864#792#841#171#861#862#863	-0.0244825	0.0953011	0.395591	0.93761	4	1	0
226	227	131	137.511	258.969	1.8727	57.6985	672#816#865#743	0.0133093	0.174097	0.582551	0.876648	5	1	0
227	228	516	147.547	362.438	0.968777	103.74	866#867#868#869#828#764#782	-0.00153922	-0.518854	0.463773	0.757665	7	1	0
228	229	536	144.336	659.076	2.10883	105.296	870#871#872#761#716#783	-0.0091063	0.380565	0.35778	0.781402	4	1	0
229	230	494	146.296	318.111	0.799465	89.7401	819#873#874#699#875#876#780	-0.0119539	-0.608411	0.636622	0.969235	7	1	0
230	231	348	139.675	896.905	1.6872	112.77	775#791#856#877#861#878#879	-0.00491069	0.132409	0.108578	0.696899	7	1	0
231	232	397	148.771	236.632	1.12782	90.4264	880#881#882#883#840#814	-0.00159931	-0.534073	0.309737	0.756744	8	1	0
232	233	651	149.876	270.785	1.68371	115.296	865#817#883#884#885#886#744#815	-0.0189577	-0.375608	0.496973	0.865865	6	1	0
233	234	324	147.948	340.833	0.0989477	73.2132	866#887#888#876#781	0.0312277	0.252621	0.724665	0.922111	4	1	0
234	235	202	145.45	410.599	1.61838	64.8701	737#802#889#890#831	-0.0228573	0.0131684	0.520161	0.936823	6	1	0
235	236	89	143.438	496.135	2.13567	42.5269	758#891#892#749	0.110734	0.355822	0.361928	0.855932	6	1	0
236	237	368	146.459	512.981	1.70375	88.0833	5#892#844#893#750#894#895	-0.015272	0.116668	0.417564	0.718468	4	1	0
237	238	267	148.951	565.419	2.16003	83.7401	896#897#898#825#795#797	-0.0175363	0.510353	0.29621	0.744545	5	1	0
238	239	348	146.388	960.023	1.70733	99.0122	864#899#900#842	0.00663366	0.119756	0.247905	0.394111	5	1	0
239	240	218	148.335	81.1101	2.54934	65.2548	769#901#902#903#904#733	0.0190352	1.32087	0.527826	0.740013	4	1	0
240	241	395	149.684	107.471	1.1339	96.2254	770#834#822#904#905#906#907	-0.00165421	0.354355	0.660257	0.937678	7	1	0
241	242	634	151.306	602.486	1.9684	120.125	821#827#908#909#13#910	-0.0186355	0.346367	0.298734	0.886925	5	1	0
242	243	348	152.187	674.767	2.07998	86.0833	912#784#913#872#911	0.00889287	0.589905	0.536456	0.645783	5	1	0
243	244	373	146.968	697.365	1.97408	97.598	785#913#914#915#846	-0.0178544	0.471836	0.342332	0.898703	5	1	0
244	245	471	150.662	784.403	1.9878	122.953	916#788#917#918#919#808#920	-0.00313112	0.413277	0.207403	0.600045	7	1	0
245	246	154	144.617	915.76	1.54841	55.1127	921#922#862#879	0.0765101	0.191956	0.367116	0.717924	6	1	0
246	247	268	149.776	65.097	2.23953	81.0122	833#901#923#924#732	0.0152946	0.643575	0.619457	0.645871	5	1	0
247	248	300	149.013	761.51	1.98152	74.9117	916#807#859#925#926	0.0280817	0.494755	0.374782	0.690438	5	1	0
248	249	193	148.87	382.58	0.861795	68.669	928#869#829#927	-0.0263491	-0.541266	0.239205	0.923515	6	1	0
249	250	455	147.635	473.901	1.42435	106.426	929#930#931#804#5#824#891	-0.0395619	-0.138695	0.434203	0.931512	4	1	0
250	251	313	152.326	202.92	1.72921	77.4975	800#932#933#934#838#812	-0.00739582	0.52527	0.523009	0.945438	6	1	0
251	252	204	149.701	299.069	0.883924	65.598	818#886#935#936#873	0.01734	-0.467595	0.740984	0.643794	5	1	0
252	253	245	146.155	822.331	1.66281	79.6985	851#789#920#937#938#860	0.00401814	0.0889175	0.20062	0.691439	6	1	0
253	254	450	153.931	539.011	2.05159	99.1543	896#794#939#940#845#941#942#895#63	-0.0429907	0.440512	0.468751	0.88188	8	1	0
254	255	429	151.802	435.818	1.58322	96.0833	944#945#929#803#890#943	-0.00617568	0.0490021	0.249318	0.874173	6	1	0
255	256	219	154.753	575.516	2.28001	66.5685	898#946#947#826#908	-0.00166352	0.519221	0.408498	0.884252	5	1	0
256	257	709	160.111	734.808	1.97399	123.882	848#948#949#69#950#951#925	-0.0187361	0.369835	0.427949	0.897559	6	1	0
257	258	450	161.216	37.92	2.09897	107.64	832#952#953#954#923	0.006651	0.612333	0.545656	0.935408	8	1	0
258	259	493	154.769	899.412	1.60569	103.497	921#955#956#957#878	0.0114868	0.0544951	0.228878	0.848923	5	1	0
259	260	614	160.174	921.731	2.01629	142.225	960#961#899#922#957#958#959#863	-0.0134633	0.319908	0.331307	0.83532	5	1	0
260	261	356	159.969	91.8792	0.527092	79.2965	962#963#964#903#905#139	-0.0237708	-0.736588	0.841802	0.842123	4	1	0
261	262	500	160.226	131	1.5491	110.953	835#965#966#967#968#907	0.0188868	-0.44292	0.376783	0.913747	6	1	0
262	263	585	161.251	794.395	2.00418	116.225	16#919#969#937#970#971#972	0.00124457	0.472924	0.288487	0.766389	6	1	0
263	264	278	154.356	872.892	1.79732	76.1838	855#955#973#877	0.0252865	0.186323	0.214889	0.283628	5	1	0
264	265	806	161.934	626.613	1.97865	123.681	976#1#870#760#910#974#975	-0.0205414	0.101495	0.578408	0.921084	5	1	0
265	266	413	156.751	831.099	1.65572	99.2548	977#978#852#938#972	0.0159754	0.0627949	0.218183	0.793246	6	1	0
266	267	271	156.745	705.79	1.7943	85.4975	915#979#980#948#847	0.0161717	0.227198	0.152442	0.91281	5	1	0
267	268	256	159.871	224.543	0.930636	69.4975	880#981#934#982#839	0.0439766	-0.641978	0.720524	0.718927	5	1	0
268	269	322	162.798	160.335	0.799075	79.7401	836#983#968#984#985#857	-0.00656808	-0.684448	0.33032	0.854727	6	1	0
269	270	205	158.727	175.015	1.61053	63.8406	985#858#986#810	0.0308961	-0.0305849	0.626996	0.291441	6	1	0
270	271	330	158.833	406.345	1.69764	85.2548	928#889#987#988#989#830#990#943	-0.0143322	0.0741117	0.380555	0.685685	6	1	0
271	272	541	163.447	469.235	1.1058	105.397	992#945#993#994#930#991	-0.020478	-0.135819	0.684279	0.872182	8	1	0
272	273	176	160.114	494.222	1.28425	54.5269	994#931#995#996#997#893	0.0321727	-0.520604	0.693671	0.623548	4	1	0
273	274	368	165.236	312.861	1.1005	84.2254	998#999#936#1000#1001#874	-0.00536026	-0.625502	0.552383	0.72718	6	1	0
274	275	296	162.919	285.919	2.06825	74.5685	885#998#935#1002#1003#1004	-0.0298612	0.0482758	0.700148	0.892193	4	1	0
275	276	166	157.723	514.916	1.36617	65.2132	997#939#1005#894	0.0101195	-0.258285	0.335147	0.792911	6	1	0
276	277	296	164.865	336.03	1.33002	75.598	1008#887#1001#875#1006#1007	0.00678748	-0.120702	0.739868	0.597845	6	1	0
277	278	503	172.907	186.195	2.60983	93.2965	1009#1010#1011#1012#932#1013#984#986#811	-0.0360858	1.08903	0.84416	0.871476	6	1	0
278	279	393	169.656	262.318	0.713935	86.5685	882#884#1014#1015#1016#1002	0.00110691	-0.618149	0.546748	0.49248	6	1	0
279	280	455	166.319	360.723	1.62995	100.669	1008#867#888#1017#1018#1019#1020	0.00362309	0.282515	0.455621	0.789135	7	1	0
280	281	172	164.512	383.267	2.18925	55.6985	868#987#1020#1021#1022#927	-0.00231491	0.354209	0.853805	0.695631	6	1	0
281	282	509	167.365	444.485	1.31829	111.64	944#1024#1025#990#1023#991	-0.0133389	-0.230036	0.343491	0.457707	8	1	0
282	283	422	168.825	61.4526	2.45239	93.7401	1026#1027#1028#1029#902#954#139#924	-0.0218722	0.644423	0.580362	0.902836	7	1	0
283	284	734	171.079	651.612	1.98764	131.782	976#1030#871#1031#1032#1033#1034#911	-0.0260588	0.315266	0.371823	0.913539	8	1	0
284	285	470	168.281	875.37	1.45656	108.326	854#1035#1036#956#1037#973#958	0.0149248	-0.168686	0.177927	0.766847	7	1	0
285	286	314	167.691	242.589	1.54985	79.6985	881#982#1014#167#1038#1039	-0.0120145	0.307318	0.896323	0.77366	3	1	0
286	287	263	168.319	510.494	1.17136	73.1543	1040#1041#996#1005#63	-0.0302273	0.150374	0.831689	0.655925	6	1	0
287	288	237	165.08	556.295	1.76625	66.2843	897#1042#946#1043#1044#942	0.00113632	0.273456	0.552586	0.608731	4	1	0
288	289	19	161.579	849.895	2.19551	20.7279	978#1045#853#1046	0.250215	0.611719	0.455911	0.58314	5	1	0
289	290	459	170.172	211.366	1.11074	99.9828	933#1013#981#1047#167#1048	-0.0268804	-0.40931	0.409603	0.902194	7	1	0
290	291	396	173.912	676.434	2.18362	96.468	912#914#979#1049#1034#1050#1051	-0.0206682	0.54605	0.397243	0.864518	5	1	0
291	292	139	168.23	541.683	0.802289	53.6985	1042#1052#941#1053#1054	-0.000106487	1.15137	0.876223	0.889718	6	1	0
292	293	486	170.998	581.835	1.7656	103.882	1056#1057#1#947#1044#909#1055	-0.0205303	0.400846	0.385745	0.819026	6	1	0
293	294	616	175.135	746.666	2.13771	115.296	1058#1059#1060#917#951#926	-0.00652573	0.517991	0.351141	0.318833	5	1	0
294	295	335	174.224	76.7552	2.36668	81.397	962#1029#1061#1062	0.0394808	0.499893	0.452629	0.920881	5	1	0
295	296	396	173.081	111.727	0.883127	82.8112	964#965#1063#1064#1065#906#74	0.00157321	-0.360505	0.594228	0.829345	5	1	0
296	297	256	168.48	703.789	1.66093	68.8701	980#949#1066#1051#1067	0.0342994	0.151294	0.187206	0.70319	6	1	0
297	298	951	172.849	956.193	1.58917	153.054	960#1068#1069#1070#1071	-0.00644047	-0.227826	0.298815	0.753976	4	1	0
298	299	222	167.757	825.153	1.75839	95.8406	1072#1073#977#1045#971	0.014584	0.0844258	0.382705	0.94435	7	1	0
299	300	546	174.973	840.051	1.85475	118.811	1073#1074#66#1075#1076#1077#1046#1035	-0.0100058	0.184126	0.304101	0.934295	4	1	0
300	301	515	179.631	301.392	0.751163	103.782	1078#1079#999#1080#1004	-0.00451143	-0.800516	0.447497	0.943637	4	1	0
301	302	209	170.335	417.699	1.05203	59.8406	1081#1082#1083#989#1023	0.0214833	-0.0144201	0.565068	0.691356	5	1	0
302	303	194	175.021	764.974	2.2811	76.3259	1060#918#969#1084	0.0303903	0.749856	0.132381	0.854123	5	1	0
303	304	401	177.062	401.925	0.846989	87.1543	1081#988#1085#1022#1086#1087	-0.0133932	-0.721692	0.637321	0.642036	4	1	0
304	305	520	177.806	494.1	1.17091	100.225	1088#1040#993#1089#1090#995	-0.0154202	-0.308424	0.555503	0.837498	6	1	0
305	306	234	174.803	602.85	1.76382	66.9117	1057#1091#1092#974	0.0590293	0.150584	0.31882	0.709151	6	1	0
306	307	273	174.777	139.828	0.906984	75.4975	1093#966#1094#74	-0.0250897	-0.10565	0.561388	0.822579	7	1	0
307	308	539	177.57	796.879	1.83347	112.669	1072#1074#1095#1096#1097#970	0.0242214	0.177926	0.162129	0.906843	6	1	0
308	309	924	181.907	915.09	1.63173	144.368	1098#1099#1100#1068#1037#1101#959	-0.00252562	0.032756	0.316038	0.796248	3	1	0
309	310	377	176.822	39.1406	1.84259	82.0833	1104#1026#953#1102#1103	0.0120678	0.300579	0.530949	0.932245	6	1	0
310	311	655	185.302	161.647	0.557775	120.953	1105#1009#1106#1107#1108#1094#967#983	-0.0128742	-0.776013	0.545241	0.69877	7	1	0
311	312	245	177.02	521.502	2.37126	78.3259	1041#1090#1109#1110#1052#940	-0.0118333	0.726352	0.319264	0.785773	5	1	0
312	313	278	178.281	380.64	1.56684	75.2548	1111#1112#1113#1019#1021#1085	0.000885861	0.264443	0.648817	0.702076	6	1	0
313	314	453	184.631	325.249	0.139439	96.8112	1000#1080#1114#1115#1116#1006	-0.0127707	-1.13431	0.581094	0.885941	7	1	0
314	315	267	179.176	434.109	1.41076	71.7401	1024#1083#1117#1118	0.0375089	-0.076558	0.419364	0.646918	4	1	0
315	316	536	182.517	554.463	1.79507	106.225	1120#1121#1122#1043#1054#1119#1055	-0.0263473	0.256048	0.369934	0.627851	6	1	0
316	317	518	185.207	96.8205	1.02618	99.0538	963#1123#1124#1125#1062#1063	0.00871605	-0.138663	0.721068	0.838208	6	1	0
317	318	534	185.633	279.976	1.2636	102.711	1126#1078#1127#1016#1128#1003	-0.0125477	-0.443291	0.57175	0.893052	4	1	0
318	319	299	181.793	344.876	2.1125	74.4264	1129#1017#1130#1116#1007	0.0058543	0.529923	0.499883	0.722804	5	1	0
319	320	181	180.116	532.144	2.27098	67.8406	1110#1131#1053#1119	-0.00335486	0.397942	0.347829	0.734302	5	1	0
320	321	279	181.681	689.552	2.19345	79.1543	1050#1066#1132#1133#1134#1135	0.000539614	0.346323	0.405162	0.759503	6	1	0
321	322	474	188.354	232.089	0.446008	91.7817	1136#1137#1138#1139#1048#1038	-0.00112226	-1.07031	0.43146	0.850961	6	1	0
322	323	600	184.943	714.88	1.62035	117.983	1058#1140#1141#950#1067#1135	-0.00763824	0.0749011	0.361501	0.651371	6	1	0
323	324	252	185.79	134.524	0.766519	71.397	1105#1093#1142#1143#1144#1065	-0.00903703	-0.796226	0.588775	0.961581	7	1	0
324	325	217	182.525	249.129	1.10698	70.669	1139#1126#1015#1145#1146#1039	-0.00531531	-0.486156	0.380962	0.870551	5	1	0
325	326	865	194.982	750.74	2.01418	161.095	16#1059#1141#1095#1147#1084#1148#1149	-0.0256838	0.49442	0.312088	0.896564	6	1	0
326	327	354	187.229	208.715	0.93982	81.7401	1136#1012#1047#1150#1151	0.0235309	-0.621907	0.312564	0.925836	8	1	0
327	328	293	186.334	364.184	1.24434	72.5685	1152#1153#1154#1111#1018#1130	0.00630139	0.367874	0.504093	0.442018	6	1	0
328	329	931	187.182	863.513	1.67603	149.782	1155#1156#1077#1157#1158#1159#1160#1098#1036	-0.000217646	-0.0142233	0.232003	0.84653	5	1	0
329	330	1269	193.669	459.963	1.88054	153.723	1088#992#1025#1161#1162#1163#1164#1165#1118	-0.0343768	0.239335	0.661389	0.913923	7	1	0
330	331	700	191.344	602.809	2.05831	132.267	1168#1169#1092#1030#1166#1167#975	-0.0100827	0.353449	0.364664	0.678237	9	1	0
331	332	169	185.781	584.302	1.98552	63.8406	1056#1122#1170#1091#1166	-0.000595695	0.149393	0.415581	0.917216	5	1	0
332	333	307	189.423	416.906	1.83803	86.0833	1171#1172#1173#1161#1082#1117#1087	5.3e-05	0.0993342	0.413133	0.789475	4	1	0
333	334	341	190.824	661.24	1.79339	94.9117	100#1174#1175#1033#1049#1132	-0.0175638	0.171587	0.556523	0.834232	5	1	0
334	335	100	185.43	969.71	1.59202	46.0416	1176#1177#1178#1070	0.03754	0.0243348	0.269578	0.863694	7	1	0
335	336	263	191.97	47.3194	2.46767	73.0122	1104#1027#1179#1180#1181	0.0223509	0.89796	0.359937	0.937473	4	1	0
336	337	146	187.658	67.9932	1.34738	63.4558	1184#1028#1061#1181#1182#1183	-0.0122305	-0.217629	0.423453	0.903302	6	1	0
337	338	179	187.335	806.514	1.73919	70.7696	1185#1186#1075#1097	0.0433914	0.227732	0.0157184	0.760566	5	1	0
338	339	430	195.951	123.423	0.694771	85.0538	1187#1188#1125#1189#1142#1064	0.0152701	-0.998448	0.699664	0.867144	4	1	0
339	340	344	195.026	391.11	2.46187	79.7401	1171#1190#1191#1192#1113#1193#1086	0.00010927	0.766442	0.92711	0.392705	7	1	0
340	341	294	193.269	640.364	2.34197	86.4264	1174#1032#1194#1195	0.00202958	0.739037	0.272739	0.698345	6	1	0
341	342	184	194.136	197.12	0.521503	60.669	1011#1196#1197#1150	0.0565601	-1.06716	0.197257	0.908244	5	1	0
342	343	422	197.775	618.533	2.10964	112.225	1169#1031#1194#58#1198#1199	-0.019497	0.575178	0.358048	0.800373	4	1	0
343	344	509	200.002	182.876	0.637264	97.4975	1200#1201#1202#1010#1203#1108#1196	-0.0132096	-0.946546	0.684229	0.887747	7	1	0
344	345	795	198.014	940.342	1.89514	135.539	1204#1205#1206#1207#1176#1069#1101	-0.00479487	0.177692	0.286097	0.606518	7	1	0
345	346	266	198.41	32.297	3.13496	71.9411	1208#1209#1210#1211#1179#1103	0.00483509	-1.26961	0.606994	0.93625	7	1	0
346	347	831	199.728	812.117	1.8453	153.539	1186#1155#1076#1212#1213#1214#1215	0.0100162	0.218056	0.134863	0.591426	5	1	0
347	348	216	197.653	87.5602	0.757595	68.669	1184#1216#1217#1123	0.0350651	-0.948442	0.23788	0.904265	5	1	0
348	349	287	197.934	267.488	0.890117	77.1543	1218#1219#1220#1127#1146	0.000210572	-0.649687	0.375182	0.853226	4	1	0
349	350	59	191.356	378.797	2.03785	32.6274	1154#1221#1190#1112	0.102286	0.768366	0.500207	0.938096	5	1	0
350	351	1193	206.995	519.28	2.40461	140.267	1120#1109#1222#1223#1224#1225#1226#1227#1131	-0.0272475	0.76753	0.720056	0.880853	3	1	0
351	352	809	200.661	564.105	1.4687	155.782	1121#1170#1227#1228#1229#1230#1167	-0.0182986	-0.213775	0.383977	0.895615	7	1	0
352	353	198	195.581	891.258	1.97742	69.2548	1160#1099#1231	0.0245552	0.0433028	0.138965	0.646487	9	1	0
353	354	687	197.537	980.776	1.72035	137.64	1232#1233#1234#1207#1177	-0.00517978	0.0218393	0.264639	0.547804	4	1	0
354	355	498	200.072	345.673	1.71555	93.7401	1152#1235#1236#1237#1238#1129#1115	-0.00862641	0.119065	0.541447	0.948629	6	1	0
355	356	779	204.244	487.982	2.28105	121.882	1089#1222#1239#1240#1165	-0.0166759	0.558141	0.522583	0.794606	5	1	0
356	357	495	198.513	776.992	1.89088	116.569	1185#1096#1241#1242#1212#1149	-0.00312793	0.274811	0.137307	0.766633	7	1	0
357	358	331	204.686	56.3263	2.92185	84.669	1243#1180#1244#1245#1182	0.0331886	0.921401	0.747144	0.934574	5	1	0
358	359	339	203.401	153.422	0.66847	81.8823	1248#1106#1144#1246#1247	0.0229797	-0.717456	0.3732	0.435185	6	1	0
359	360	554	205.307	249.614	1.36506	96.9533	1249#1138#1250#1218#1251#1145	-0.00400899	-0.493382	0.611405	0.822516	5	1	0
360	361	344	201.712	666.166	1.92795	92.669	1252#1253#1254#1175#1133	0.0111418	0.492522	0.233938	0.528678	5	1	0
361	362	473	205.924	75.4968	0.722374	95.7401	1216#1255#1256#1245#1183	0.0196698	-0.748704	0.378121	0.899875	7	1	0
362	363	924	203.462	700.932	1.56309	157.296	1140#1254#1257#1258#1259#1147#1134	-0.0115906	0.16095	0.380843	0.745833	5	1	0
363	364	477	203.956	312.516	1.15234	97.0538	1235#1079#1114#1260#1261#1262	-0.0252263	-0.552652	0.663147	0.737694	4	1	0
364	365	263	203.452	367.935	2.28505	72.9117	1264#1153#1265#1221#1238#1191#1263	-0.0130234	0.782602	0.484859	0.8301	7	1	0
365	366	497	203.465	425.825	1.3984	97.0538	1266#1267#1173#1162	0.0203445	0.00345268	0.324566	0.651977	6	1	0
366	367	196	202.699	15.5102	0.924366	61.3553	1268#1269#1209	0.00759136	1.17707	0.400996	0.826902	3	1	0
367	368	627	209.317	219.478	0.950002	114.267	1249#1137#1203#1270#1271#1272#1197#1151	-0.0150703	-0.662457	0.510514	0.906236	9	1	0
368	369	330	204.194	289.648	2.04775	77.1127	1220#1128#1273#1274#1260	0.0157593	0.385446	0.744536	0.516662	5	1	0
369	370	923	208.475	894.535	1.70498	165.439	1204#1159#1275#1276#1100#1277#1278#1231#1279	-0.00414844	0.0369139	0.322096	0.720655	8	1	0
370	371	221	204.29	837.543	2.14436	69.2548	1280#1281#1282#1156#1215	0.0437582	0.263664	0.354717	0.87403	5	1	0
371	372	160	201.975	864.681	1.60365	57.1127	1283#1158#1275	0.136875	0.200036	0.117858	0.828812	3	1	0
372	373	448	208.797	106.759	0.973388	86.8112	1217#1187#1124#1284#1285	0.0262568	-0.583905	0.508239	0.794712	6	1	0
373	374	466	215.109	139.47	0.140302	92.5685	1189#1286#1143#1287#1288#1246	0.0139629	-1.33688	0.392323	0.446164	5	1	0
374	375	474	212.755	407.511	1.01722	94.7107	1266#1172#1193#1289#1290#1291	-0.0183023	-0.337487	0.657042	0.824022	6	1	0
375	376	530	213.932	635.768	2.11813	103.054	1296#1252#100#58#1195#1292#1293#1294#1295	-0.0420416	0.408986	0.626581	0.829909	7	1	0
376	377	272	210.537	851.941	1.5254	83.0122	1297#1282#1283#1157#1276	0.00748932	0.00504109	0.181894	0.871409	4	1	0
377	378	195	209.749	381.641	1.64374	63.598	1265#1298#1299#1192#1289	0.00684103	0.209824	0.427604	0.953997	4	1	0
378	379	387	210.016	987.114	1.76963	111.841	1233#1300#1301#1302	0.0144731	0.377003	0.401869	0.747439	5	1	0
379	380	356	219.306	326.798	2.79216	80.3259	1236#1303#1304#1305#1306#1262	-0.0212202	-1.237	0.705575	0.680604	6	1	0
380	381	172	212.686	42.2151	1.28341	71.8406	1211#1307#1243#1308#1309	-0.0150472	-0.378658	0.257738	0.944564	5	1	0
381	382	632	221.291	732.888	2.11183	138.267	1312#1241#1148#1310#1311	-0.0198069	0.52622	0.24059	0.915481	5	1	0
382	383	272	218.246	167.482	2.94111	70.5685	1248#1200#1313#1314#1315#1107#1316	0.0048996	-1.45832	0.549436	0.804054	6	1	0
383	384	139	211.957	546.029	1.50189	57.1127	1317#1318#1319#1226#1228	0.0149073	-0.0212197	0.335569	0.829792	4	1	0
384	385	205	212.22	614.698	1.83579	66.7696	1320#1321#1292#1199	0.0097517	0.198545	0.420011	0.855947	5	1	0
385	386	312	213.875	955.49	1.63438	81.8406	1232#1300#1206#1322#1323#1324	0.0172928	0.162177	0.266775	0.674127	6	1	0
386	387	549	227.415	124.523	0.419938	108.953	1328#1329#1188#1285#1286#1325#1326#1327	-0.0125475	-1.10638	0.56759	0.936162	5	1	0
387	388	351	221.046	204.63	0.206236	79.1543	1202#1330#1331#1332#1270	0.027257	-1.17977	0.383022	0.964025	4	1	0
388	389	516	219.754	269.246	1.89082	94.0833	1251#1219#1333#1334#1335#1336#1273	-0.0115605	-0.000206004	0.689458	0.896634	6	1	0
389	390	520	221.315	435.471	2.08269	106.368	1267#1337#1338#1291#1339#1163	-0.0146013	0.562802	0.35895	0.707996	7	1	0
390	391	290	215.793	660.903	1.8432	92.669	1296#1253#1257#1340	-0.00474858	0.326025	0.158548	0.725249	5	1	0
391	392	494	217.014	764.607	1.84954	113.983	1312#1242#1341#1213#1342	0.00623946	0.300443	0.156349	0.775373	7	1	0
392	393	155	215.942	25.0774	1.34807	53.598	1344#1345#1268#1210#1307#1343	0.0052839	0.0231336	0.52265	0.903365	7	1	0
393	394	360	218.681	345.592	2.05837	95.0122	1346#1347#1237#1306#1263	-0.0152547	0.518298	0.41767	0.672949	6	1	0
394	395	412	219.177	566.133	2.14705	84.9117	1348#1349#1350#1319#1351#1229	-0.010974	-0.0419135	0.516798	0.808868	5	1	0
395	396	505	220.992	590.848	1.8577	111.64	1168#1351#1352#1320#1353#1230#1198	-0.0186399	0.33839	0.374427	0.640046	5	1	0
396	397	500	216.472	805.698	1.69897	107.255	1280#1354#1355#1356#1214#1342	0.008731	0.111462	0.116884	0.933239	6	1	0
397	398	475	226.269	100.051	0.951477	104.953	1284#1256#1357#1325#1358	0.00139875	-0.667042	0.260967	0.787044	8	1	0
398	399	449	221.666	299.51	1.65975	87.7401	1360#1303#1336#1274#1261#1359	-0.00547174	0.135105	0.655047	0.635963	6	1	0
399	400	832	223.823	925.462	1.66378	126.61	1361#1362#1363#83#1364#1205#1365#1322#1279	-0.0229604	0.0338299	0.471573	0.911107	5	1	0
400	401	288	219.76	187.038	0.968766	71.4558	1201#1330#1316#1366#1367	0.0380022	-0.969373	0.302923	0.927041	5	1	0
401	402	195	219.697	370.569	1.37536	61.4975	1264#1298#1347#1368#1369	0.0128383	0.100621	0.773341	0.581996	7	1	0
402	403	701	229.01	460.267	2.54117	113.296	1239#1370#1339#1371#1164#1372#1373	-0.0190654	0.853665	0.764225	0.53209	5	1	0
403	404	659	222.334	991.161	1.71889	128.569	1376#1301#1324#1374#1375	0.000538748	0.35022	0.263603	0.712047	5	1	0
404	405	437	225.975	242.133	1.1742	89.1543	1377#1378#1250#1379#1333#1272	-0.00558629	-0.456054	0.563282	0.943296	7	1	0
405	406	927	230.229	394.196	1.52526	138.61	1299#1380#1381#1382#1369#1337#1290#157	-0.0285836	-0.117027	0.742616	0.793514	7	1	0
406	407	814	231.94	697.506	2.16965	153.924	1383#1384#1385#1386#1259#1387#1310	-0.0169533	0.525485	0.218202	0.740332	6	1	0
407	408	239	226.594	154.339	0.198436	70.4264	1313#1288#1388#1389#1247	0.0195275	-1.02002	0.432506	0.958511	7	1	0
408	409	689	224.448	831.276	1.79916	149.397	1392#1297#1281#1356#1277#1390#1391	0.00582678	0.182772	0.072588	0.705558	5	1	0
409	410	657	227.361	71.9148	1.32024	124.61	1393#1394#1395#1396#1397#1255#1244#1309#1357	-0.00932249	-0.295393	0.340859	0.973981	6	1	0
410	411	176	223.58	531.58	2.19693	60.4264	1317#1398#1399#1400#1225	0.0162392	0.55188	0.430044	0.84357	5	1	0
411	412	735	225.015	670.607	1.84789	160.125	1383#1401#1402#1258#1340#1295	-0.0163236	0.193538	0.247292	0.88445	9	1	0
412	413	393	226.898	24.4606	1.19903	103.397	1344#1403#1404#1405	-0.00618252	-0.574424	0.345695	0.863684	5	1	0
413	414	170	222.459	42.1118	1.16176	67.598	1345#1393#1308#1404#1406	0.0153725	-0.38507	0.293607	0.936621	4	1	0
414	415	752	231.707	487.226	2.05794	122.225	1408#1409#1223#1240#1373#1407	-0.0269543	0.401613	0.503026	0.78339	4	1	0
415	416	106	221.34	547.113	1.23745	52.3848	1410#1348#1318#1400	0.0271692	-0.383619	0.278835	0.833728	6	1	0
416	417	649	228.133	863.903	1.8669	165.983	1392#1361#1411#1412#1413#1414#1278	0.00779074	0.143838	0.0423198	0.978665	7	1	0
417	418	509	232.417	353.147	1.76798	112.711	1346#1380#1415#1416#1368#1417	-0.00316962	0.199688	0.650484	0.947655	5	1	0
418	419	489	230.789	762.268	1.81803	118.912	1418#1354#1419#1420#1341	0.0269722	0.244114	0.0489381	0.81345	6	1	0
419	420	287	234.059	176.153	0.0826382	75.1543	1315#1366#1421#1422#1423	0.0347012	-1.00712	0.248456	0.901157	5	1	0
420	421	340	230.891	611.471	2.08351	80.0833	1424#1425#1426#1321#1353#1293	0.000705679	0.600879	0.414346	0.745027	6	1	0
421	422	329	230.386	951.875	1.97865	94.9117	1427#1428#1365#1323#1374	0.00542278	0.140615	0.162865	0.66651	5	1	0
422	423	244	230.607	788.602	1.75811	87.2548	1429#1430#1355#1420#1390	0.00226538	0.0938606	0.210595	0.899378	5	1	0
423	424	348	234.744	216.25	2.00955	84.0833	1377#1332#1431#1271#1432#1433	-0.0134054	0.481443	0.547574	0.860536	5	1	0
424	425	365	235.403	284.137	1.03063	80.2254	1335#1434#1435#1436#1437#1359	-0.0180738	-0.504448	0.776621	0.609048	6	1	0
425	426	330	236.164	308.888	2.25831	81.0538	1360#1304#1437#1438#1439	-0.000477549	0.662533	0.528334	0.822149	6	1	0
426	427	346	232.205	890.488	1.63063	99.2548	1440#1441#1362#1414	0.00724677	0.0159327	0.104068	0.952061	4	1	0
427	428	397	234.071	542.474	1.71679	92.9117	1442#1410#1443#1444#1349#1399	-0.00559011	0.133284	0.363337	0.751561	6	1	0
428	429	582	238.875	630.885	1.9199	103.054	1426#1445#1446#1447#1401#1294	-0.0129731	0.419447	0.485703	0.844782	6	1	0
429	430	205	236.263	192.507	1.41204	69.1127	1331#1367#1431#55#1448#1423	-0.0253132	-1.06868	0.732165	0.880593	5	1	0
430	431	575	243.515	432.812	2.21845	101.882	1449#1338#1450#1370#1451#157	-0.0276308	0.678095	0.837926	0.87693	6	1	0
431	432	283	236.756	511.541	1.94537	75.0122	1409#1442#1398#1224#1452#1453	-0.031136	0.320104	0.393272	0.730026	5	1	0
432	433	307	235.824	585.932	1.77306	86.1838	1456#1424#1352#1454#1455	-0.00068933	0.17571	0.433608	0.62586	5	1	0
433	434	967	248.384	724.896	2.07358	149.439	1457#1458#1459#1460#1461#1462#1418#1387#1311	-0.0261553	0.516284	0.689378	0.594375	9	1	0
434	435	420	240.44	48.3738	1.66093	94.9117	1394#1463#1464#1465#1466#1403#1406	-0.0135069	-0.217449	0.510936	0.918126	8	1	0
435	436	698	254.761	168.387	0.19936	129.054	1314#1467#1468#1389#1469#1421#1470	0.00354485	-1.36653	0.311469	0.829908	7	1	0
436	437	855	249.539	654.228	2.15579	150.167	1472#96#1473#1474#1475#1447#1384#1402#1471	-0.0300048	0.427331	0.481391	0.824391	7	1	0
437	438	415	241.952	264.289	1.10238	85.397	1379#1476#1477#1478#1334#1434	-0.00293151	-0.403509	0.551969	0.904527	5	1	0
438	439	619	249.237	318.158	2.4045	111.296	132#1479#1415#1480#1305#1481#1439	-0.0293185	0.80602	0.565186	0.854362	7	1	0
439	440	481	244.96	558.033	2.22951	98.1249	1444#1350#1482#1483#1484#1485#1454	-0.0167867	0.605081	0.588276	0.8757	6	1	0
440	441	268	237.899	965.075	1.72711	79.6985	1488#1428#1486#1487#1375	0.00753614	0.183784	0.172981	0.690496	6	1	0
441	442	352	245.679	149.122	0.544395	92.9117	1329#1489#1490#1287#1467#1388	0.00933145	-0.965574	0.192978	0.768465	6	1	0
442	443	400	243.442	237.805	1.32234	84.9117	1378#1491#1492#1476#1493#1433	-0.00437012	-0.245685	0.583771	0.909766	6	1	0
443	444	601	242.399	808.416	1.63818	115.154	1411#1430#1494#1495#1496#1497#1391	0.00339809	0.10194	0.233881	0.920622	6	1	0
444	445	415	242.219	903.159	1.7516	113.154	1441#1363#1498#1499#1500#1501	-0.00161217	-0.0432401	0.209667	0.889966	7	1	0
445	446	372	244.366	74.4597	1.49608	92.9117	1504#1395#1466#1502#1503	0.0214026	-0.34399	0.396848	0.923981	6	1	0
446	447	526	243.861	860.348	1.72032	112.426	1440#1505#1506#1507#1413#1498	0.0237565	0.106315	0.0631689	0.727449	5	1	0
447	448	261	243.72	105.92	1.26748	72.9117	1508#1397#1509#1510#1326#1358	0.0193219	-0.315026	0.305432	0.965045	5	1	0
448	449	636	254.302	364.612	2.30332	121.581	1381#1511#1512#1417#1513#1514#1515#59	-0.0313443	0.68058	0.65802	0.838057	7	1	0
449	450	461	244.028	764.085	1.7013	124.083	1429#1462#1494#1419#1516	0.0210145	0.0988352	0.0604482	0.803823	5	1	0
450	451	553	250.28	526.499	1.71135	109.983	1443#1482#1453#1517#1518#1519	-0.0085221	0.41297	0.66549	0.871402	5	1	0
451	452	233	244.438	940.652	1.48793	70.7696	1520#1521#1427#1364#1486	0.00627595	-0.0419138	0.203889	0.735522	6	1	0
452	453	271	246.181	349.771	1.9249	75.7401	1522#132#1511#1416	-0.0448745	0.0365741	0.494103	0.809694	6	1	0
453	454	400	247.995	402.49	1.92851	96.669	1523#1524#1525#1382#1449#59	-0.0324911	0.354383	0.636053	0.907308	6	1	0
454	455	349	247.47	596.688	1.78412	92.4264	1456#1425#1445#1526#1527#1528	-0.0218192	0.301628	0.261186	0.860178	5	1	0
455	456	266	248.827	831.094	1.77731	80.0833	1505#1412#1497#1529#1530#1531	0.0166259	0.10829	0.387107	0.771956	3	1	0
456	457	215	249.009	136.126	0.795582	62.3259	1328#1489#1532#1533	0.0731255	-0.632775	0.127341	0.807006	5	1	0
457	458	364	252.258	917.277	2.05588	91.0538	1536#1520#83#1501#1534#1535	-0.0271598	0.311285	0.609387	0.810438	4	1	0
458	459	157	250.07	93.5605	0.445104	60.7696	1504#1537#1538#1396#1508	0.0252688	-0.874625	0.312838	0.744791	5	1	0
459	460	756	263.563	188.786	2.90318	121.397	1539#1540#1541#1448#1422#1470	-0.00215318	1.19176	0.347851	0.725094	5	1	0
460	461	322	254.503	294.441	0.307646	79.598	1542#1543#1479#1544#1436#1438	-0.0234486	-0.570154	0.748073	0.654977	6	1	0
461	462	431	252.255	498.371	1.38265	95.6985	1408#1545#1546#1452#1517	-0.012172	-0.0262634	0.639674	0.860849	6	1	0
462	463	638	262.135	126.425	0.654948	115.924	1510#1547#1548#1532#1549#1550#1551#1327	0.0100754	-0.852432	0.313934	0.927976	6	1	0
463	464	643	257.062	212.257	2.61382	116.083	1552#1553#1554#1491#1541#55#1432	-0.0254614	0.479493	0.815637	0.509359	6	1	0
464	465	370	254.395	446.627	2.16552	89.6396	1555#1556#20#1557#1451#1371	-0.0442413	0.444349	0.46572	0.863767	4	1	0
465	466	140	249.514	573.243	1.96376	57.9411	1558#1526#1485#1455	-0.00242554	0.148248	0.263096	0.911736	5	1	0
466	467	616	262.229	699.19	2.08767	110.468	1457#1559#1560#1561#1386#1562	-0.0246955	0.57866	0.576886	0.633902	6	1	0
467	468	584	254.64	950.522	1.72542	141.054	1536#1521#25#1563#1564#1565#1487#95	-0.0230115	0.226506	0.303946	0.854076	8	1	0
468	469	353	252.946	980.459	2.01465	98.3259	1568#1565#1566#1567	-0.00897893	0.481678	0.2651	0.890477	2	1	0
469	470	293	255.334	997.843	2.23392	77.7401	1569#1567	-0.0381094			0.913079	4	1	0
470	471	248	256.274	275.23	2.26941	70.1838	1570#1571#1572#1478#1542#1435	-0.0171493	0.822306	0.457451	0.680879	4	1	0
471	472	335	257.919	333.349	2.16439	76.8112	1522#1573#1574#1512#1481	0.028412	0.523813	0.376446	0.922394	9	1	0
472	473	831	261.77	468.011	2.1034	126.024	1557#1575#1576#1577#1545#1578#1372#1407	-0.030265	0.400625	0.669062	0.928477	4	1	0
473	474	314	254.424	679.554	1.79862	96.3259	1475#1559#1385#1579	-0.00568055	0.428818	0.225953	0.770401	8	1	0
474	475	737	256.786	772.959	1.60111	144.368	1584#1585#1461#1495#1516#1580#1581#1582#1583	0.011459	0.0424212	0.158654	0.611484	5	1	0
475	476	209	252.493	884.809	1.5451	62.4264	1586#1507#1587#1499	0.0496174	0.0374513	0.285728	0.803007	6	1	0
476	477	420	264.04	35.9143	2.99661	91.0122	1588#1589#1590#1591#1464	-0.00177816	1.49441	0.292943	0.828742	4	1	0
477	478	240	257	255.492	0.490653	67.8406	1570#1493#1477#1592#1593	0.0321001	0.927757	0.861955	0.534243	5	1	0
478	479	420	262.002	379.998	2.22667	89.8823	1523#1594#1515#1595	0.00815883	0.556414	0.40867	0.883063	5	1	0
479	480	407	259.639	55.3194	1.17662	85.3553	1591#1465#1596#1597#1598#1502	0.00833361	-0.505137	0.609985	0.921649	6	1	0
480	481	328	256.631	610.39	1.92337	94.9117	1600#1601#1446#1528#1599#1471	-0.0221744	0.185078	0.360123	0.599741	6	1	0
481	482	354	262.243	414.441	2.56031	90.468	1602#1603#20#1525#1450	-0.0236409	0.652722	0.702155	0.674714	4	1	0
482	483	708	269.931	92.209	0.850142	159.723	1537#1604#1605#1606#1607#1608#1609#1610#1598#1503	-0.0037178	-0.7205	0.2521	0.836941	7	1	0
483	484	815	262.598	859.352	1.59255	131.296	1506#1586#1531#1611#1612#1613#1614	0.0144455	0.128064	0.123894	0.94325	10	1	0
484	485	209	261.062	105.526	0.774558	61.2548	1538#1509#1610#1547#1615	0.0279345	-0.760208	0.438097	0.63289	4	1	0
485	486	411	262.185	235.516	1.66507	85.3553	1616#145#1554#1492#1592	-0.0342176	-0.0276956	0.694078	0.642762	5	1	0
486	487	296	262.111	563.736	1.7194	79.4975	1617#1618#1619#1558#1484	0.0183854	0.409237	0.442064	0.795698	6	1	0
487	488	349	263.49	895.986	1.83023	86.9117	1587#1620#1621#1500#1614#1534	0.00673426	0.325288	0.216401	0.687579	5	1	0
488	489	566	274.733	155.194	0.561046	121.196	1490#1622#1623#1624#1468#1533#1551	-0.00964569	-1.10521	0.274922	0.841847	6	1	0
489	490	336	261.021	804.908	1.8864	86.5269	1585#1496#1625#1529#1626#1627	0.00464449	0.193311	0.33333	0.936331	7	1	0
490	491	327	263.633	585.321	1.54854	79.598	1619#1527#1628#1629#1599	0.0141643	0.271061	0.520355	0.804588	4	1	0
491	492	651	271.876	617.625	2.33634	122.61	1632#1472#1601#1630#1631	0.00732808	0.947335	0.604166	0.804913	5	1	0
492	493	112	258.884	828.214	1.7521	48.9706	1633#1530#1627#1611	0.0627756	0.0380411	0.232768	0.710574	5	1	0
493	494	644	272.609	541.565	1.92309	106.368	1617#1634#1635#1636#1637#1638#1483#1519	-0.0291338	0.171705	0.681271	0.684554	8	1	0
494	495	418	269.988	517.711	2.14525	97.9828	1634#1639#1640#1518	-0.0305201	0.488939	0.337645	0.919396	4	1	0
495	496	291	269.014	396.471	2.16878	80.3259	1602#1524#133#1641#1642#1595	-0.031554	0.597344	0.57571	0.661501	5	1	0
496	497	256	269.316	284.41	1.61879	68.0416	1572#1543#1643#1644#1645	0.0139453	0.646306	0.707475	0.929071	4	1	0
497	498	221	264.986	739.891	1.48261	74.7696	1460#1580#1646#1647	0.0148509	0.0482291	0.105065	0.389635	5	1	0
498	499	362	267.751	664.876	1.69303	89.2548	1648#1649#1474#1650#1560#1579	0.00330937	0.224015	0.277455	0.898227	6	1	0
499	500	430	277.395	417.507	2.25703	107.782	1603#1651#1555#1652#1653#133	-0.0222453	0.616528	0.272778	0.94822	7	1	0
500	501	318	269.469	495.714	1.95215	87.0122	1654#1655#1639#1578#1546	0.00842038	0.43993	0.586526	0.70112	5	1	0
501	502	718	270.421	925.447	1.6879	152.225	1621#1656#1657#1658#1563#1659#1535	-0.0129252	0.189887	0.195824	0.954812	5	1	0
502	503	1157	284.019	305.307	2.39901	156.167	1664#1665#1573#1480#1544#1660#1645#1661#1662#1663	-0.041931	0.728568	0.784318	0.877109	7	1	0
503	504	471	273.919	342.909	1.58897	98.3259	1665#1666#1667#1574#1513	-0.00583301	0.27396	0.313268	0.597858	2	1	0
504	505	16	264.25	762.5	1.5708	18.1421	1668#1582	-0.0381094			0.84488	5	1	0
505	506	826	275.247	825.418	1.56208	138.811	1633#1669#1670#1671#1672#1626#1612	-0.000830794	0.102774	0.253739	0.756896	10	1	0
506	507	473	276.277	261.389	2.46963	98.9117	145#1571#1593#1673#1674#1675#1643#1676	-0.0349211	0.991813	0.667905	0.642153	7	1	0
507	508	336	280.244	628.881	2.3768	102.024	1632#1473#1677#1678	0.0163167	0.86618	0.241659	0.855107	7	1	0
508	509	358	272.274	765.824	1.69209	89.2548	1680#1681#1668#39#1581#1647#1679#1583	0.00511011	0.110528	0.307723	0.974371	4	1	0
509	510	339	277.501	84.649	0.747585	86.8112	1682#1683#1604#1684	0.0341748	-0.732894	-0.00748301	0.923365	6	1	0
510	511	251	276.223	116.522	0.865251	70.0833	1685#1609#1548#1615	0.0535818	-0.707868	0.203067	0.666651	5	1	0
511	512	584	281.997	436.699	2.62503	105.196	1556#1653#1686#1687#1575#1688	-0.00939184	0.732489	0.559302	0.780759	6	1	0
512	513	110	273.382	597.364	2.43961	44.6274	1600#1689#1690#1629#1630	0.0098667	1.28394	0.387665	0.749722	4	1	0
513	514	195	277.092	947.538	2.08524	81.4975	1659#1691#1564#1692#1693#1694	-0.0169544	0.465189	0.224361	0.857552	4	1	0
514	515	267	279.427	476.899	2.50008	79.7401	1696#1697#1654#1577#1695	-0.00100667	1.24957	0.566877	0.836784	5	1	0
515	516	241	278.78	47.9253	0.298732	67.3553	1698#1699#1700#1590#1596	0.0342497	-1.15569	0.529873	0.956195	5	1	0
516	517	397	279.277	66.1159	0.918384	84.1838	1682#1700#1701#1702#1597	0.0382969	-0.765841	0.629337	0.460135	5	1	0
517	518	212	273.679	737.934	1.45828	86.7696	1459#1703#1704#1646#1679	0.0278589	-0.255479	0.0937291	0.614388	5	1	0
518	519	440	279.943	236.286	2.0024	105.841	1616#1705#1673#1706#1707	0.0127342	0.664545	0.514801	0.82635	5	1	0
519	520	239	275.109	792.561	1.4366	68.8701	1584#1681#1669#1625#1708	0.0389153	-0.000923868	0.262439	0.717765	5	1	0
520	521	343	280.603	214.959	3.11904	77.3553	1553#1705#1709#1710#1711	0.0071915	1.31274	0.661941	0.942512	5	1	0
521	522	408	278.14	571.542	1.7101	101.841	1712#1713#1618#1638#1689#1628	-0.0118531	0.24045	0.230047	0.906402	6	1	0
522	523	450	287.571	636.231	2.34318	112.61	1648#96#1714#1715#1716#1678	-0.0253134	0.580642	0.373792	0.62834	5	1	0
523	524	265	278.762	682.026	1.78377	81.0122	1650#1717#1718#1719#1561	-0.00550388	0.448782	0.290383	0.948383	7	1	0
524	525	343	279.376	709.12	1.90682	96.669	1458#1719#1703#1720#1721#1562#1722	-0.00982282	0.302075	0.33369	0.926571	7	1	0
525	526	486	279.842	868.216	1.86445	119.983	1620#1672#1656#1723#1724#1613#1725	0.00840279	0.250311	0.0996837	0.884232	5	1	0
526	527	493	289.533	147.706	0.631022	102.61	1728#1729#1622#1550#1726#1727	0.00657157	-0.698888	0.484036	0.91094	9	1	0
527	528	673	286.48	363.681	2.13033	125.782	1730#1667#1731#1732#1733#1734#1641#1594#1514	-0.0179616	0.510566	0.350397	0.915296	6	1	0
528	529	500	288.368	456.554	0.538324	95.0538	1735#1576#1688#1736#1737#1695	-0.0106077	-0.574708	0.918351	0.915395	5	1	0
529	530	356	284.843	657.112	2.22469	90.9117	1649#1716#1717#1738#1739	-0.00171066	0.467025	0.241713	0.345035	5	1	0
530	531	332	286.958	193.259	2.22111	88.3259	1552#1540#1740#1741#1709#1742	-0.0173928	0.621553	0.314674	0.896975	6	1	0
531	532	465	289.09	388.669	2.20917	94.2254	1744#1745#1746#1651#1734#1642#1743	-0.0225996	0.542441	0.509542	0.953972	6	1	0
532	533	552	286.268	733.223	1.66182	118.426	1747#1748#1749#1750#39#1704#1722	0.000181547	0.0288404	0.12775	0.935535	6	1	0
533	534	336	284.321	780.339	1.41251	111.012	1680#1750#1670#1751#1752#1708	0.0225648	-0.00190508	0.0462926	0.808604	7	1	0
534	535	200	287.075	173.24	0.0263191	62.2843	1539#1624#1753#1740#1469#31	-0.0432653	1.41233	0.630866	0.857737	5	1	0
535	536	423	288.045	275.239	2.24596	93.1543	1754#1755#1676#1660#1644	-0.0310208	0.716764	0.459112	0.695577	5	1	0
536	537	229	286.76	488.231	2.11709	69.8406	1697#1655#1756#1757#1758	-0.00885753	0.556503	0.263233	0.71419	6	1	0
537	538	784	294.593	596.07	1.07774	120.468	1760#112#1713#1761#1714#1690#1677#1759#1631	-0.0405025	1.56308	0.845946	0.872941	5	1	0
538	539	650	289.437	882.766	1.8998	138.711	1762#1763#1764#1765#1657#1725	-0.000242889	0.267432	0.131195	0.93773	6	1	0
539	540	209	282.952	922.665	1.51476	71.6985	1765#1766#1767#1658#1691	0.0136982	0.00796599	0.2067	0.613854	8	1	0
540	541	452	287.976	962.268	1.46554	103.983	1768#1769#1770#1771#1772#1693	-0.00326356	-0.202528	0.408409	0.890032	5	1	0
541	542	536	292.136	508.882	2.07332	98.8112	1776#162#1635#1640#1773#1758#1774#1775	-0.0187847	0.684875	0.729467	0.692674	7	1	0
542	543	525	294.434	41.8952	1.0281	107.296	1777#1778#1698#1779#1589	-0.0103997	-0.777136	0.216255	0.730881	4	1	0
543	544	485	291.553	331.32	1.8443	102.426	1664#1730#1666#1780	-0.0151601	0.383877	0.354944	0.871314	4	1	0
544	545	220	289.768	531.655	1.5133	71.2132	1776#1636#1781#1782	0.0351935	0.141589	0.484145	0.901255	5	1	0
545	546	181	289.309	129.685	1.24161	68.7696	1685#1783#1608#1549#1726	-0.0120594	-0.264785	0.272562	0.934074	6	1	0
546	547	413	292.673	674.235	1.88334	100.083	1718#1784#1720#1785#1786#1739	-0.00322014	0.391644	0.237943	0.910512	5	1	0
547	548	119	290.471	244.706	2.13755	47.9411	1674#1707#1787#1788	0.0550387	0.691079	0.510649	0.964161	8	1	0
548	549	1122	296.903	807.167	1.85975	212.167	1792#1793#1671#1752#1723#1789#1790#1791	-0.00370298	0.146727	0.136928	0.661498	4	1	0
549	550	275	296.044	99.3745	0.276352	72.0833	65#1794#1795#1684#1796#1605	-0.0209183	1.51931	0.737864	0.978058	4	1	0
550	551	390	301.951	544.703	2.85907	96.1838	32#1637#1797#1782#1798#1799	-0.0410987	1.27981	0.652574	0.671035	4	1	0
551	552	508	295.512	564.703	1.88559	109.941	1712#1799#1800#1759	0.0203423	0.379914	0.480489	0.81526	5	1	0
552	553	166	290.873	773.114	1.34705	90.5269	1749#1751#1801#1789	0.0199275	-0.11256	0.044786	0.490022	5	1	0
553	554	387	297.664	81.4134	0.783056	84.669	1794#1683#1702#1802#1803	0.030649	-0.672492	0.242181	0.794041	6	1	0
554	555	497	298.288	412.046	1.91622	100.368	1746#1652#1686#1804#1805	-0.00415873	0.338834	0.474275	0.793922	5	1	0
555	556	335	294.54	932.209	2.00903	81.7401	1808#1767#1768#1692#1806#1807	0.00651768	0.439404	0.287223	0.693263	5	1	0
556	557	273	297.055	203.297	1.96945	77.1543	1809#1810#1811#1812#1742#1710	-0.00651816	0.251952	0.53899	0.902885	5	1	0
557	558	342	295.152	903.649	1.88445	94.3259	1764#1813#1814#1766#1806	0.0171318	0.273018	0.148246	0.765998	6	1	0
558	559	231	298.554	64.8442	0.739163	79.1543	1699#1779#1701#1815#1816#1802	0.013814	-0.679467	0.118057	0.824388	3	1	0
559	560	218	294.018	702.06	1.63786	71.0122	1747#1721#1817#1786#1818	0.0188221	0.129104	0.253789	0.862106	5	1	0
560	561	315	294.673	986.571	1.64991	88.1838	1771#1819#1820	0.103279	-1.08339	0.660812	0.93249	6	1	0
561	562	440	303.457	132.9	0.984919	96.5685	1607#1783#1821#1822#1823#1727	0.0221283	-0.787517	0.309737	0.976877	8	1	0
562	563	556	306.761	249.099	2.37638	113.196	1824#1825#1826#35#71#1754#1675#1788	-0.0442393	0.754325	0.616043	0.866499	6	1	0
563	564	990	301.24	735.946	1.69503	192.468	1827#1748#1828#1829#1830#1801#1818#1790	0.00161232	0.144817	0.122655	0.854597	6	1	0
564	565	352	300.412	230.082	1.17676	76.3259	1824#1812#1831#1706#1787#1711	0.0131658	-0.322771	0.664203	0.968406	6	1	0
565	566	744	304.027	834.534	1.78602	161.054	1793#1762#1832#1833#1834#1724	-0.00823424	0.160554	0.139344	0.628716	6	1	0
566	567	156	302.641	275.846	2.32248	59.0122	35#1755#1835#1836#1661	-0.0400984	0.757665	0.399148	0.894455	5	1	0
567	568	235	304.502	481.668	2.40944	73.1543	1757#1837#1773#1838#1839	-0.0034512	0.762736	0.248579	0.930814	5	1	0
568	569	548	305.571	942.013	2.02963	125.196	1808#1840#1841#1842#1769	-0.00245939	0.208937	0.275569	0.911425	4	1	0
569	570	405	312.657	121.701	0.67179	107.782	1843#1796#1844#1845#1606#1821	-0.000511363	-0.96779	0.277295	0.907543	6	1	0
570	571	296	303.074	363.686	1.93349	83.1543	1733#1846#1847#1743	0.0118217	0.272406	0.277646	0.90666	4	1	0
571	572	362	305.337	464.76	2.24866	91.9828	1696#1848#1737#1849#1756#1837	-0.0225569	0.567797	0.310693	0.94694	6	1	0
572	573	689	311.279	427.563	2.08313	133.924	1687#1735#1850#1851#1852#1805#1853	-0.0161378	0.256235	0.513663	0.828253	6	1	0
573	574	981	309.275	635.72	1.76204	140.711	1856#1761#1715#1784#1738#1854#1855	-0.0211616	0.206646	0.432936	0.893445	7	1	0
574	575	354	306.701	183.726	0.67137	86.9117	1857#1809#1858#1859#1860#1753#1741	-0.0238629	-0.601489	0.822427	0.735608	6	1	0
575	576	273	309.663	491.615	2.39253	76.468	1861#1862#1774#1839	0.0427939	1.06242	0.5358	0.745399	6	1	0
576	577	478	307.808	523.13	2.16666	98.5685	1781#1797#1863#1864#1865#1775	-0.00133246	0.335361	0.384983	0.871739	4	1	0
577	578	814	310.332	683.039	1.50942	133.296	1856#1827#1785#1817#1866#1867#1868	-0.00776008	-0.173291	0.533774	0.783529	7	1	0
578	579	278	314.403	164.489	3.04601	85.0122	1729#1857#1623#1869#1870#1871#31	-0.0106942	1.40835	0.305473	0.806471	5	1	0
579	580	403	311.134	215.926	0.968815	91.5391	1872#1873#1874#1811#1831#71	-0.0202177	-0.514145	0.751179	0.929165	6	1	0
580	581	639	310.203	865.715	1.77361	146.811	1763#1875#1876#1877#1813#1834	-0.00260445	0.181882	0.176175	0.797208	6	1	0
581	582	505	309.616	906.313	1.94816	97.6396	1840#148#1877#1814#1878#1879#1807	0.000980803	0.395034	0.208723	0.957033	6	1	0
582	583	566	315.783	279.981	2.1117	113.439	1880#1881#1882#1883#1836#1884#1662	-0.0324712	0.580843	0.673306	0.856566	5	1	0
583	584	309	306.175	327.874	1.71924	83.0122	1731#1780#1885#1886	-4.22e-05	0.0820801	0.356513	0.864383	4	1	0
584	585	753	321.809	385.108	2.62728	135.581	1888#1745#1889#1850#1804#1887	-0.0290522	1.00434	0.671958	0.816267	7	1	0
585	586	258	321.376	172.698	2.8735	93.1543	1890#1858#1891#1892#1871	-0.00139209	-1.55156	0.351523	0.896003	5	1	0
586	587	267	311.805	309.524	0.998434	75.4975	1893#1894#1884#1885#1663	-0.0134631	-0.0301853	0.787843	0.66079	9	1	0
587	588	654	319.685	362.28	2.20911	132.853	1744#1847#1895#1896#1897#1898#1887	-0.0227787	0.596773	0.385265	0.920643	7	1	0
588	589	996	317.881	959.709	1.99272	159.338	1904#1842#1770#1899#1819#1900#1901#1902#1903	-0.0115357	0.0534685	0.481657	0.709355	5	1	0
589	590	321	316.991	151.308	3.1187	83.9411	1728#1905#1906#1869#1823	0.00495064	-1.0902	0.563442	0.89975	3	1	0
590	591	210	314.248	444.752	2.46739	68.1838	1907#1848#1736#1853	-0.00190566	0.819232	0.204293	0.627154	5	1	0
591	592	592	320.409	332.412	2.04766	120.368	1908#1732#1909#1894#1910#1846#1895#1886	-0.025524	0.546202	0.462128	0.855802	6	1	0
592	593	760	314.805	577.487	1.74808	129.539	1760#32#1911#1800#1912#1913#1914	-0.0274435	0.261397	0.5038	0.92398	8	1	0
593	594	581	317.878	763.165	1.82529	108.468	1830#1915#1916#1917#1918#1791	0.018867	0.30212	0.258697	0.779315	6	1	0
594	595	695	320.272	70.3612	0.999845	130.853	1920#1921#1778#1922#1923#1924#1815#1919	-0.0188692	-0.591323	0.264068	0.949463	5	1	0
595	596	355	319.713	113.234	0.742572	100.024	1795#1843#1925#1926#1927	-0.00386823	-0.734033	0.241876	0.961132	5	1	0
596	597	257	318.58	255.358	2.36272	85.9828	1826#1928#1880#1929#1835	-0.0282788	0.692127	0.23099	0.929696	8	1	0
597	598	356	313.343	732.949	1.6595	115.497	1829#1930#1931#1915	0.00143185	0.200871	0.0770869	0.966259	4	1	0
598	599	305	320.61	197.911	3.09839	78.5685	1872#1810#1860#1932#1933	0.0189346	-1.41235	0.495219	0.658465	3	1	0
599	600	390	320.895	500.382	2.07196	85.8823	1936#162#1862#1863#1934#1935	-0.0212597	0.423295	0.62542	0.769195	5	1	0
600	601	377	317.812	986.496	1.91791	82.669	1937#1938#1903	0.0388862	0.876899	0.393216	0.750885	5	1	0
601	602	279	315.975	89.9104	1.18582	72.3259	65#1939#1924#1925#1816#1803	-0.018905	-0.439366	0.454898	0.813471	5	1	0
602	603	415	319.867	794.272	1.84477	101.983	1792#1940#1941#1832#1918	0.0115699	0.150751	0.328168	0.835414	5	1	0
603	604	1089	329.778	462.674	1.63771	150.995	1907#1861#1942#1943#1944#1849#1945#1946#1852#1934#1838	-0.0275439	-0.0162911	0.715665	0.83037	6	1	0
604	605	832	329.113	617.225	1.4661	142.468	112#1914#1947#1948#1949#1950#1854	-0.0374002	0.00500463	0.726349	0.728687	10	1	0
605	606	686	326.754	541.273	2.17085	118.225	1952#1953#1798#1911#1865#1951	0.0030733	0.538682	0.55855	0.898032	6	1	0
606	607	834	327.535	665.801	1.42068	142.711	1954#1955#1956#1866#1950#1855	-0.0080026	-0.0650122	0.317249	0.772804	6	1	0
607	608	145	326.745	138.738	0.192676	69.9411	1905#1845#1957#1958#1959#1822	-0.0167326	-1.01106	0.496932	0.892171	7	1	0
608	609	530	325.681	812.523	2.03065	125.64	1875#1941#1960#1833#1961#1962#90#1963	0.00305676	0.28272	0.166378	0.934796	7	1	0
609	610	565	327.358	909.32	1.94744	119.196	1841#1879#1899#1964#1965#1966#1967	-0.0020945	0.371367	0.189763	0.820604	6	1	0
610	611	1225	338.249	403.19	2.38488	178.208	1968#80#1889#1969#1970#1971#1942#1851	-0.0301067	0.775277	0.543727	0.919644	5	1	0
611	612	612	324.874	857.907	1.7321	134.083	1876#1972#148#1973#1974#1975#90	-0.0256001	0.192984	0.413827	0.843954	6	1	0
612	613	308	328.179	230.383	2.5052	78.9117	1825#1874#1976#1928#1977#1978	-0.00386552	0.627458	0.343034	0.88562	5	1	0
613	614	270	326.533	883.915	2.02294	86.9117	1878#1975#1979#1980#1964	0.008044	0.313252	0.193877	0.756201	6	1	0
614	615	482	328.618	53.6079	1.17688	112.953	1920#1981#1982	0.0593014	-0.789515	0.105751	0.894187	6	1	0
615	616	317	329.795	211.558	2.8879	75.0122	1984#1873#1985#118#1976#1933#1983	-0.0180545	1.11483	0.514867	0.550643	6	1	0
616	617	296	326.652	303.659	3.11229	71.0122	1986#1987#1988#1908#1893#1883	-0.0156191	1.21288	0.956858	0.67319	6	1	0
617	618	318	323.714	711.201	1.60249	85.0122	1828#1989#1990#1991#1930#1868	0.0124648	0.129836	0.245045	0.918193	3	1	0
618	619	400	332.553	108.195	0.688936	87.5391	1939#1923#1926#1992#1993#1994#1995	0.0147502	-0.920313	0.355931	0.843444	5	1	0
619	620	1064	340.888	575.715	2.2375	152.652	1913#1947#1996#1997#1998#1999	-0.024618	0.652926	0.449382	0.89227	6	1	0
620	621	208	325.615	739.548	1.23421	71.2548	2000#2001#1991#1931#1916	0.033931	-0.0774711	0.269028	0.822124	7	1	0
621	622	845	342.056	277.29	2.52891	136.51	2002#1986#2003#2004#2005#2006#2007#1882	-0.0294955	0.891907	0.466731	0.870384	8	1	0
622	623	401	331.631	516.359	2.1168	82.4264	1936#2008#1864#2009#1951	0.0169113	-0.0796856	0.623204	0.501387	5	1	0
623	624	405	333.615	185.891	1.22416	97.397	1859#1892#2010#2011#1932#124#1983	-0.0280196	-0.362551	0.701607	0.838852	3	1	0
624	625	201	331.03	827.657	1.95749	75.3553	1972#1963#2012	0.0788935	0.261774	0.0652156	0.772882	6	1	0
625	626	370	334.622	929.214	2.18278	88.8112	1900#2013#2014#1967#2015	0.0306987	0.436954	0.594004	0.633223	5	1	0
626	627	830	342.455	246.828	2.22936	144.167	2016#2017#2002#1929#1881#1978	-0.0182106	0.708304	0.301046	0.867767	7	1	0
627	628	551	335.566	768.096	1.63634	117.983	2001#2018#2019#2020#1940#1960#1917	0.0072681	0.240726	0.290121	0.91818	6	1	0
628	629	237	336.038	553.494	2.28236	76.8112	1953#2021#1912#136#1996	-0.0311944	0.604733	0.313602	0.93415	4	1	0
629	630	296	337.203	153.216	0.692645	73.4975	1906#1890#2022#1959#2023#1870	0.0106674	-0.636173	0.615777	0.909236	5	1	0
630	631	254	334.217	731.858	1.31141	81.2548	2000#2018#1990#2024#2025	0.0176242	-0.101343	0.291061	0.630872	6	1	0
631	632	190	333.4	983.868	1.39169	63.598	1937#2026#2027#2028#1902	0.0401563	-0.225059	0.190658	0.845789	5	1	0
632	633	365	337.841	333.375	1.86607	78.9117	1910#1896#2029#2030	0.0295596	0.178909	0.59975	0.63077	4	1	0
633	634	297	341.236	95.7811	1.00918	83.397	2032#2033#1922#1992#2031	0.00730691	-0.533433	0.280295	0.905439	8	1	0
634	635	845	350.264	428.535	2.41859	123.823	2034#1971#2035#2036#1943	-0.00503012	0.93655	0.712658	0.872676	5	1	0
635	636	351	339.561	488.336	2.06746	87.1543	2037#2038#2008#1946#1935	-0.0114526	0.427364	0.555429	0.709197	5	1	0
636	637	1135	343.742	705.685	1.45485	171.539	1956#1989#2039#2040#2024#2041#2042#1867#2043	-0.00723455	-0.0249767	0.325966	0.821326	5	1	0
637	638	210	342.014	130.21	0.257614	63.3553	1844#1957#1927#1995#2044#2045	0.00522152	-1.48922	0.386389	0.878412	6	1	0
638	639	869	343.426	960.115	1.58396	158.61	2048#38#2026#1901#2046#2015#2047	-0.0105443	0.101077	0.288092	0.581321	6	1	0
639	640	402	348.109	297.368	0.0885969	96.5685	2049#2050#2051#1987#2007	-0.00431541	1.5546	0.357694	0.909813	5	1	0
640	641	561	349.668	345.036	2.2989	114.368	2052#2053#2054#2055#1897#106#2030	-0.024228	0.777006	0.361937	0.813794	5	1	0
641	642	359	346.262	372.295	0.834506	87.397	1968#1888#2055#2056#1898	0.00775215	-1.05883	0.543233	0.934345	6	1	0
642	643	470	344.551	848.67	2.07809	107.296	1974#2057#2058#2059#1979	-0.00394371	0.487183	0.260152	0.816218	5	1	0
643	644	765	346.157	815.637	1.64825	150.267	1973#2057#1962#2012#2060#2061#2062#2063	0.00244539	0.231564	0.25071	0.91736	8	1	0
644	645	644	348.933	867.203	2.08261	132.51	2064#2065#2066#2067#2068#2059#1980#1965	-0.0127294	0.388687	0.252063	0.868447	8	1	0
645	646	279	346.563	81.4767	0.98433	78.5685	1921#2069#2070#1981#2031	-0.0320342	-0.668765	0.488882	0.838594	7	1	0
646	647	788	357.161	317.1	0.189653	129.196	2051#1988#2052#1909#2071#2072#2029	-0.0137943	-1.46941	0.43375	0.880867	5	1	0
647	648	534	345.828	633.257	1.69785	105.841	1954#2073#2074#2075#1949	-0.00515579	0.276488	0.550371	0.909566	5	1	0
648	649	411	345.518	898.504	1.90455	100.912	2068#2076#2077#2013#1966	0.00177724	0.358474	0.233716	0.85433	5	1	0
649	650	243	349.617	141.922	3.09088	73.0122	1958#2022#2045#2078#2079	0.021518	-1.40491	0.259545	0.803712	5	1	0
650	651	331	348.819	222.332	2.72695	93.2548	2080#2016#1985#2081#1977	0.0256522	1.05139	0.463285	0.726441	5	1	0
651	652	507	348.061	661.677	1.5269	102.912	2082#1955#2083#2039#2075#109	0.00633046	-0.259956	0.431388	0.805543	5	1	0
652	653	114	341.404	791.789	2.10978	52.8701	2020#2084#2085#1961#2060	-0.0150874	0.481838	0.336167	0.711609	5	1	0
653	654	543	357.959	156.589	2.45631	111.296	1891#2086#2023#2087#2088#124#2079	-0.0170706	1.30073	0.417837	0.68742	4	1	0
654	655	208	346.933	997.74	2.59789	65.9411	38#2089#2090#2027#2091	0.0124785	1.56834	0.447896	0.880564	6	1	0
655	656	867	350.504	509.101	1.69457	176.853	1952#2021#2038#2009#2092#2093#2094#2095	-0.0252557	0.0533603	0.360508	0.847184	6	1	0
656	657	557	351.223	596.07	2.0648	108.468	2096#2097#2098#135#2073#1948#1999	-0.0155651	0.532998	0.538991	0.957564	8	1	0
657	658	300	350.337	177.583	0.146544	79.9411	2099#2100#2101#2088#2010	0.0366789	-0.946396	0.599355	0.696086	5	1	0
658	659	664	374.8	138.595	0.452484	166.409	2102#2086#2103#2104#2105#1994#2106#2044#2078	-0.0274559	-1.08178	0.33586	0.944905	6	1	0
659	660	334	351.952	194.946	2.55567	77.598	2101#118#2011#2107#2108#2109	-0.0285045	1.3863	0.669692	0.657287	5	1	0
660	661	399	347.862	758.754	1.53677	121.74	2019#2084#2025#2043#2110#2111	0.00775881	0.177311	0.18757	0.969964	9	1	0
661	662	123	348.772	210.106	0.0593964	48.3848	1984#2112#2080#2109	0.0512254	-1.45288	0.24349	0.722607	4	1	0
662	663	278	349.54	454.82	1.35761	69.0122	2113#2114#2036#1944	0.0118414	-0.203876	0.631559	0.743954	4	1	0
663	664	54	350.407	986.333	2.5713	41.9411	2048#2115#2116#2089	0.0193557	1.02548	0.379781	0.902201	4	1	0
664	665	323	363.328	121.641	0.48376	100.569	2033#2117#2118#2102#1993	-0.0217204	-1.11121	0.352109	0.910883	6	1	0
665	666	505	358.02	906.721	2.12294	116.125	2119#2120#2121#2122#2077#2014	-0.00384716	0.454395	0.222384	0.927265	5	1	0
666	667	970	369.547	543.968	2.43031	134.995	2128#136#2123#2124#2125#1997#2126#2095#2127	-0.0440504	0.8294	0.674315	0.80563	8	1	0
667	668	858	369.698	239.103	2.25634	145.095	2017#2129#2130#2131#2003#2132	-0.0058419	0.790723	0.396073	0.648823	5	1	0
668	669	386	359.101	361.192	1.65528	98.468	1969#2133#2054#2134#2135#2056	-0.0185978	-0.268768	0.489718	0.80706	5	1	0
669	670	423	357.641	934.109	1.96674	87.9828	2136#2137#2122#2138#2046	0.0183246	0.387896	0.367461	0.873151	6	1	0
670	671	567	361.229	776.69	2.0326	120.468	2085#2139#2140#2141#2061#2142#2111	0.00605637	0.11434	0.494827	0.263988	7	1	0
671	672	290	358.979	105.331	0.630827	71.3553	2032#2144#2117#2070#2143	0.0153624	-0.740285	0.529806	0.600884	6	1	0
672	673	250	359.116	469.912	1.93711	67.598	2145#2114#2146#2037#1945#2092	-0.0124733	0.20209	0.669188	0.626588	5	1	0
673	674	617	362.182	743.875	1.33055	109.74	2147#2148#2149#2042#2139#2110	-0.00989282	-0.180578	0.420118	0.808	6	1	0
674	675	979	373.101	401.807	2.41777	135.782	1970#2034#2150#2151#2152#2153	-0.0115987	0.703394	0.625227	0.737602	7	1	0
675	676	651	365.27	641.883	1.21983	137.296	2098#2082#2074#2154#2155#2156#2157	-0.0152353	-0.339358	0.362832	0.889171	7	1	0
676	677	583	362.676	966.467	1.74692	110.225	2160#2161#2115#2138#2158#2047#2159	0.00621702	0.287013	0.308808	0.57498	6	1	0
677	678	181	362.287	288.508	0.764553	62.3259	2049#2162#2163#2006	0.0353388	-0.788981	0.573286	0.835468	4	1	0
678	679	229	358.223	694.507	1.38033	81.598	2164#2165#2166#2040#109	-0.0325341	-0.0823193	0.453912	0.84177	4	1	0
679	680	220	360.932	883.545	1.76896	70.9117	2067#2167#2119#2168#2076	-0.00159213	0.400309	0.50455	0.641474	5	1	0
680	681	415	368.284	209.227	0.68749	89.0538	2112#2129#2081#2169#2170#2171#2108#2172	-0.03774	-1.02168	0.716653	0.728581	5	1	0
681	682	541	364.564	507.19	1.94849	135.983	2176#2123#2173#2094#2174#2175	-0.0226996	0.226259	0.313552	0.915566	5	1	0
682	683	480	364.925	801.092	1.97872	110.125	2177#2178#2179#2062#2142	-0.00487015	0.377524	0.233978	0.961892	5	1	0
683	684	256	362.254	992.676	1.79069	68.8701	2161#2116#2180#2181#2090	0.000457805	0.714473	0.33997	0.735521	8	1	0
684	685	561	368.649	440.442	2.03988	115.64	2145#2113#2035#2182#2183#2184#2153	-0.0106475	0.440861	0.357304	0.883594	6	1	0
685	686	252	365.198	601.591	2.05505	77.8406	2097#85#2185#2186#2187	-0.0164389	0.372854	0.473051	0.894015	4	1	0
686	687	306	368.752	622.458	0.850952	79.4975	135#2154#2187#2188#2189	-0.0251398	-0.656292	0.296253	0.786145	4	1	0
687	688	425	364.701	675.656	1.4262	97.4975	2192#2083#2164#2157#2190#2191	0.0168903	-0.106645	0.13351	0.916973	7	1	0
688	689	473	367.537	716.93	1.40833	102.569	2193#2194#2147#2166#2041	0.0296758	-0.0642257	0.222564	0.781933	7	1	0
689	690	281	365.256	830.359	1.85983	75.2548	2064#2179#2195#2196#2197#2058#2063	-0.000611132	0.319578	0.320338	0.725449	5	1	0
690	691	562	375.923	163.891	2.53658	101.882	2099#37#2198#2087#2199#2200#2106	-0.0185763	-1.55837	0.89555	0.649104	6	1	0
691	692	564	375.695	277.716	0.130424	102.368	2162#2005#2201#2202#2203#2204	-0.000885347	1.26733	0.479413	0.562835	6	1	0
692	693	431	369.636	865.357	1.61012	89.7401	2208#2066#2167#2205#2206#2207	0.0111491	0.182388	0.345148	0.671999	6	1	0
693	694	227	370.441	259.463	2.85999	64.4264	2209#2210#2132#2004#2201	0.0301374	1.26746	0.266178	0.680949	5	1	0
694	695	985	382.291	568.719	2.76383	133.439	2128#2096#2211#2212#2213#85#2214#1998	-0.0306866	0.865566	0.743962	0.832305	4	1	0
695	696	203	370.547	938.049	2.04408	73.2548	2215#2216#2137#73#2158	-0.0092626	0.368724	0.361525	0.759249	7	1	0
696	697	269	370.301	184.405	2.05065	74.7696	2100#2200#2217#2169#2218#2107	0.0146717	0.548428	0.422055	0.669861	4	1	0
697	698	318	371.346	912.245	2.04493	75.9828	2136#2121#73#2219#2220	-0.0190979	0.373593	0.549676	0.676235	6	1	0
698	699	124	369.645	342.492	2.0652	51.8406	2053#2133#2221#2222	0.083346	0.577744	0.501295	0.766762	5	1	0
699	700	290	372.297	516.631	2.03152	91.8406	2176#2124#2223	0.0149523	0.311147	0.212038	0.901005	3	1	0
700	701	215	372.228	844.46	2.18284	69.0122	2224#2065#2225#2197#2205	0.00132507	0.653885	0.368481	0.372276	4	1	0
701	702	548	379.993	302.876	0.569917	98.5685	2050#2226#2163#2227#2228#2071#2204	-0.0255059	1.39196	0.732892	0.855516	8	1	0
702	703	362	373.519	471.343	1.95532	92.669	2146#2229#2230#2231#2184#2232#2173#2093	-0.0239283	0.391231	0.493936	0.462645	7	1	0
703	704	645	378.436	357.402	2.24469	111.439	2134#2233#2234#2235#2222	0.00394227	0.616014	0.368628	0.871623	5	1	0
704	705	133	372.579	808.624	2.03872	61.9411	2178#2195#2236#2237	0.0414128	0.369818	0.119034	0.898412	4	1	0
705	706	348	381.187	590.437	0.122339	80.1838	2240#2214#2185#2238#2239	-0.00940303	-0.975175	0.561003	0.739331	5	1	0
706	707	409	385.731	126.971	0.770752	107.782	2144#2241#2118#2103	-0.020824	-0.721728	0.199795	0.805633	4	1	0
707	708	432	382.873	330.051	2.14353	94.9117	2242#2228#2072#2233#106#2221	-0.0382344	1.4907	0.964924	0.909532	6	1	0
708	709	789	392	369.373	2.41258	131.095	80#2243#2244#2245#2246#2150#2135#2235	-0.024055	0.926794	0.444224	0.413102	5	1	0
709	710	155	375.6	609.142	1.82366	61.3553	2240#2247#2186#2188	0.0389748	-0.0316404	0.259472	0.953789	4	1	0
710	711	231	377.459	701.433	0.738575	64.7696	2192#2193#67#2165#2248#2249#2250#2251	-0.0148786	-0.833453	0.590057	0.622642	7	1	0
711	712	254	380.925	198.311	0.126226	67.7401	2218#2170#2252#2253	0.0526912	0.88059	0.634692	0.827113	6	1	0
712	713	523	383.707	978.161	2.40837	111.882	2160#2256#2257#2180#2254#2255	0.00154816	0.714324	0.34012	0.567631	4	1	0
713	714	252	379.976	444.567	1.98401	81.598	2258#2259#2229#2183	0.0188505	0.315947	0.181116	0.817808	6	1	0
714	715	588	383.685	889.794	1.63309	100.912	2208#2260#2261#2262#87#2168#2120#2219	-0.0149043	0.375518	0.691548	0.511399	7	1	0
715	716	384	380.117	950.633	1.92641	94.8112	2263#2216#2264#2265#2254#2159	0.0121768	0.159746	0.252941	0.941956	4	1	0
716	717	112	376.643	684.723	1.77168	59.4558	2248#2266#2267#2191	0.0256754	0.375886	0.163701	0.801901	6	1	0
717	718	873	384.354	756.969	1.69502	133.64	2149#2268#2140#2269#2270#2271	-0.00152459	0.206944	0.35532	0.888957	4	1	0
718	719	294	379.361	661.912	1.74234	83.598	2272#2273#2274#152#2266#2156#2190	-0.00357792	0.0488625	0.24117	0.7461	6	1	0
719	720	436	381.963	819.759	1.79654	95.7401	2224#2275#2196#2276#2277#2237	0.00832665	0.34896	0.289322	0.798613	6	1	0
720	721	535	387.267	919.622	2.09624	104.125	113#2262#2278#2279#2263#2215#2220	-0.0186855	0.420653	0.689239	0.918017	6	1	0
721	722	337	382.608	724.599	1.86566	89.2548	2194#2148#2280#2281#2251#2268	0.0106138	0.508241	0.274159	0.82364	6	1	0
722	723	216	384.509	486.639	0.536324	68.8701	2232#2282#2283#2284#2174	0.0366756	1.55831	0.829528	0.801366	8	1	0
723	724	472	387.25	788.413	1.96631	100.569	2177#2275#2236#2141#2285#2286#2271#2287	-0.0197919	0.306667	0.379984	0.425163	5	1	0
724	725	202	388.317	471.356	2.54436	66.669	2288#2289#2290#2231#2282	0.00762648	0.837724	0.366386	0.701827	8	1	0
725	726	620	391.494	841.134	2.01464	112.468	2225#2291#2292#2277#2293#2294#2295#2206	-0.0173424	0.597391	0.515956	0.836597	5	1	0
726	727	268	388.425	184.862	0.315153	73.0122	37#2296#2217#2297#2298#2252	-0.027046	0.479527	0.924839	0.938084	9	1	0
727	728	615	391.837	505.016	2.37008	116.125	2299#2284#2300#2301#2125#2302#2175#2223	-0.0109711	0.723404	0.54823	0.723358	7	1	0
728	729	729	387.911	620.845	1.74981	143.054	2304#2272#2305#2306#2247#2155#2189#2239#2303	-0.0187172	0.128897	0.303866	0.633546	5	1	0
729	730	377	389.302	245.088	2.06676	80.1838	2209#2131#2307#2308#2309#2310	0.00771624	0.58585	0.486504	0.326523	4	1	0
730	731	364	389.569	866.195	2.1276	82.2843	2260#2295#2311#2207	0.0475014	0.414574	0.384337	0.744849	6	1	0
731	732	361	393.82	263.427	2.69918	86.2254	2210#2310#2312#2313#2314#2202	-0.00892787	1.13117	0.528062	0.678716	3	1	0
732	733	446	391.729	678.298	2.1936	95.7401	152#2249#2267#2315#2316#2317#2318#2319	0.00334109	0.569202	0.454701	0.833631	7	1	0
733	734	221	390.394	960.081	2.60684	71.2548	2320#2321#2265#2255	-0.00275026	0.917061	0.904691	0.725288	6	1	0
734	735	293	393.935	218.884	2.63921	81.4975	2322#2130#2323#2307#2172	-0.0149315	1.17947	0.586687	0.896917	7	1	0
735	736	591	397.58	416.157	2.64848	108.468	2258#2324#2325#2326#2182#2327#2152	-0.0153953	0.926824	0.467927	0.850515	7	1	0
736	737	570	394.958	443.077	2.04707	113.882	2288#2259#2230#2327#2328#2329#2330	-0.00956982	0.515832	0.284966	0.702353	5	1	0
737	738	415	399.822	201.347	2.55834	101.74	2322#2298#2331#2171#2332#2253	-0.00266957	0.877687	0.269431	0.88132	6	1	0
738	739	303	399.627	172.287	2.98378	82.0833	2336#2199#2296#2333#2334#2335	-0.00265968	1.29712	0.454225	0.568206	4	1	0
739	740	112	390.223	696.571	2.10482	48.8701	2337#2338#2250#2319	0.0652004	0.622411	0.339362	0.713399	6	1	0
740	741	290	395.845	524.01	2.48135	73.397	2339#2340#2341#2302#2126	0.00584533	0.76456	0.479764	0.750298	3	1	0
741	742	86	388.942	662.977	1.82517	44.8701	2274#2342#2315	0.0817371	-0.0883963	0.496093	0.831428	3	1	0
742	743	695	401.529	985.665	1.99098	125.539	2256#2343#2344	0.042023	0.910905	0.409443	0.756116	5	1	0
743	744	495	398.101	292.287	1.54525	101.983	2226#2345#2314#2346#2203#2347#2348	-0.0250863	0.285781	0.529409	0.752133	7	1	0
744	745	797	405.302	547.223	0.584594	118.024	2352#2211#2341#2349#2350#2127#2351	-0.0110409	-1.45835	0.812486	0.827278	7	1	0
745	746	285	397.046	651.098	1.08669	74.0833	2353#2273#2306#2354#2342#2316	0.023621	-0.266444	0.534581	0.85412	6	1	0
746	747	629	402.307	706.397	2.25625	116.368	2338#2355#67#2356#2357#2358#2280	-0.0134322	0.599427	0.379867	0.636396	6	1	0
747	748	568	400.398	939.025	1.5005	118.51	2320#2279#2359#2360#2264#2361	0.00280273	-0.0332508	0.351276	0.806758	6	1	0
748	749	191	400.084	159.23	2.76135	67.1127	2198#2105#2362#2333	0.0275168	0.47608	0.775229	0.676443	4	1	0
749	750	336	399.83	386.765	2.20062	86.5685	2246#2151#2363#2364	4.35e-06	0.51507	0.223998	0.734814	6	1	0
750	751	244	399.623	481.029	2.20558	65.598	2290#2283#2299#2365#2366#2367	0.0246355	0.452858	0.648938	0.632839	6	1	0
751	752	415	399.646	805.031	1.94334	90.5685	2368#2369#2370#2291#2276#2287	-0.00440895	0.282933	0.408201	0.896665	4	1	0
752	753	605	401.65	328.403	1.63556	107.397	2242#2227#2371#2243#2372#2234#2348	-0.0246359	0.0467758	0.654439	0.927577	6	1	0
753	754	408	411.892	392.284	2.28042	116.125	2324#2373#2374#2364	-0.0116875	0.883593	0.256885	0.70976	5	1	0
754	755	282	403.571	462.099	0.627674	72.3259	2289#2375#2376#2377#2330#2378#2365	0.00789913	1.20193	0.718494	0.658986	6	1	0
755	756	626	407.241	583.85	2.45037	103.497	2213#2379#2380#2381#2238#2303	0.00699621	0.711589	0.594171	0.575662	7	1	0
756	757	365	403.186	634.666	1.03349	78.669	2384#2305#2353#2382#2383	0.0245999	-0.143316	0.433371	0.932353	4	1	0
757	758	538	404.673	728.751	2.08528	122.267	2385#2386#2387#2358#2281#2269	-0.0149823	0.478681	0.272644	0.799243	7	1	0
758	759	535	404.52	896.912	1.42747	104.811	2388#2261#2389#2390#2278#2391	0.0062286	-0.0776016	0.343058	0.786172	6	1	0
759	760	697	413.023	225.585	1.59704	113.397	2323#2308#2392#2393#2394#2395	-0.00422196	-0.599059	0.852817	0.847537	7	1	0
760	761	588	407.277	761.355	1.84588	116.912	2387#2396#2397#2285#2270#2398#2399	0.00670289	0.17836	0.336999	0.561275	6	1	0
761	762	190	407.4	183.953	2.43021	62.5269	2336#2400#2401#2297#2331	0.0111881	0.879814	0.282321	0.798306	5	1	0
762	763	266	406.248	683.489	2.26115	79.0122	2337#2402#2403#2355#2318	0.0032977	0.351519	0.496113	0.545583	6	1	0
763	764	257	408.035	786.922	0.402642	69.598	2368#2404#2405#2406#2286#2399	0.00953189	0.847409	0.814434	0.744794	5	1	0
764	765	454	406.722	861.934	1.80368	98.5685	2388#2294#2407#2311#87#2408	-0.00699915	0.291694	0.626158	0.83805	5	1	0
765	766	290	406.752	825.09	1.57684	82.9117	2370#50#2292#2409#2410	-0.0206527	0.288574	0.504408	0.837117	4	1	0
766	767	324	408.401	247.395	0.486365	80.7696	2309#2312#2395#2411#2412	0.00248366	-0.992779	0.630102	0.713207	6	1	0
767	768	526	414.279	267.962	2.34492	102.024	2313#2345#2412#2413#2414#2415	-0.0128392	0.801168	0.394786	0.833467	6	1	0
768	769	504	409.276	608.873	1.98058	98.4264	2304#2416#2417#2418#2381#2382	-0.00103409	0.528459	0.476982	0.689267	5	1	0
769	770	740	419.724	506.523	2.4841	122.953	2419#2339#2420#2421#2422#2423#2301	0.000236571	0.931715	0.409842	0.806222	7	1	0
770	771	273	413.179	345.795	1.92517	72.3259	2372#2244#2424#2425#2426	-0.0116936	0.358564	0.879224	0.675967	6	1	0
771	772	101	408.713	445.109	2.33633	51.9411	2375#2329#2427#2428	0.0505777	0.991148	0.288501	0.864841	4	1	0
772	773	349	411.825	660.567	1.95616	80.3259	2384#2354#2402#2429#2317#2430	0.00397133	0.251075	0.486566	0.397682	5	1	0
773	774	484	419.37	914.455	2.75761	108.953	2432#2433#113#2434#2435#2391#2359#2431	-0.0376804	1.05294	0.587329	0.847697	7	1	0
774	775	107	409.907	490.523	0.842209	44.1838	2419#2436#2300#2367	0.0660285	0.821176	0.774232	0.753342	4	1	0
775	776	491	416.438	961.837	1.45514	107.64	2321#2437#2438#2439#2343#2361	-0.019117	-0.019063	0.525111	0.822974	5	1	0
776	777	590	431.553	297.52	2.86912	136.51	2440#2441#2442#2347#2443#2444#2445#2446	-0.0234247	1.23815	0.391263	0.875196	4	1	0
777	778	729	425.926	317.064	2.3188	131.924	2448#2371#2424#2446#2447	-0.0269066	0.653906	0.834541	0.607846	4	1	0
778	779	302	416.98	531.54	1.08655	79.7401	2449#2340#2423#8#2349	-0.0262339	0.676495	0.770134	0.717163	5	1	0
779	780	111	412.658	566.261	0.0448237	47.8995	2352#2450#2212#2379	0.0473465	-1.49443	0.309903	0.917711	8	1	0
780	781	329	417.073	288.498	2.35934	87.0538	2451#2440#2346#2415	-0.00187845	0.611301	0.40426	0.693952	7	1	0
781	782	388	416.363	425.466	1.82423	98.5685	2452#2453#2326#2454#2328#2427	0.00213772	0.624712	0.655325	0.808432	6	1	0
782	783	495	419.624	837.545	1.48608	101.054	2293#2455#2407#2456#2457#2410#2458	0.00950918	-0.270179	0.621886	0.900528	4	1	0
783	784	814	428.979	186.184	2.31482	151.338	2401#51#2392#2459#2332#2460#2461#2462	-0.0277639	0.677276	0.636038	0.862878	6	1	0
784	785	655	423.895	364.733	2.58647	118.125	2464#2465#2245#2373#2426#2363#2463	-0.0225848	0.894579	0.526843	0.919822	5	1	0
785	786	246	418.004	450.045	2.28483	70.669	2466#2467#2468#2454#2376#2428	-0.00470955	0.711983	0.316388	0.858627	6	1	0
786	787	284	420.169	483.151	0.422115	82.0833	2420#2436#2469#2470#2378#2366	-0.00161068	-1.04649	0.492989	0.84452	6	1	0
787	788	404	418.896	728.97	1.91933	97.4975	2386#2471#2472#2473#2396	0.000134024	0.377262	0.240102	0.814493	7	1	0
788	789	463	419.041	872.935	1.83266	109.64	2389#2408#2458#2474#2475#2476	-0.0121742	0.360365	0.421011	0.873519	7	1	0
789	790	261	419.605	801.801	2.31778	81.1543	2369#2406#2409#2477#125#2478	-0.0155356	0.795036	0.383461	0.827929	5	1	0
790	791	282	417.805	932.539	2.05176	76.669	2480#2435#2437#2360#2479	-0.00236183	0.368937	0.271035	0.884291	5	1	0
791	792	702	430.799	470.655	0.504017	117.782	2481#2482#2483#2468#2469#2377	-0.000756416	-1.43036	0.856293	0.768103	6	1	0
792	793	196	424.082	169.102	2.84801	77.598	2400#2484#2459#2335	-0.0147967	1.4224	0.518164	0.868871	6	1	0
793	794	447	420.018	635.468	1.40333	96.2254	2418#2485#2486#2487#2429#2383	0.000182347	-0.0280114	0.310214	0.867442	4	1	0
794	795	418	424.794	671.981	2.00251	100.468	2403#2356#2487#2488#2489#2490#2491#2430	-0.0155902	0.355006	0.352773	0.691473	4	1	0
795	796	237	420.536	768.515	1.72402	69.598	2404#2492#2493#2398	0.0267721	0.211213	0.31937	0.823928	6	1	0
796	797	355	428.239	781.958	2.21515	91.8406	2496#2405#2493#2477#2494#2495	0.00733468	0.670829	0.264804	0.823728	4	1	0
797	798	192	422.349	895.594	1.44651	65.1127	2497#2390#2476#2431	0.0517907	0.129495	0.300782	0.845557	8	1	0
798	799	534	428.702	394.929	1.81033	107.154	2465#2498#2499#2500#2452#2325#2374	-0.00539988	0.603772	0.598101	0.788025	5	1	0
799	800	648	431.633	812.383	1.99785	117.196	50#2501#2502#2503#2455#2478	-0.0141653	0.187456	0.578783	0.75785	7	1	0
800	801	244	423.984	698.156	1.73355	67.598	2385#2357#2471#2504#2505#2491	0.00284005	0.228439	0.346572	0.763967	6	1	0
801	802	879	432	575.66	1.72704	140.125	2416#2450#2506#2507#2380#2508#2509#2351	-0.0322302	0.26603	0.613448	0.828008	7	1	0
802	803	707	432.777	612.395	1.64951	116.711	2512#2417#2513#2485#2509#2510#2511	0.000213549	0.306163	0.424908	0.756683	7	1	0
803	804	680	432.716	746.269	1.80511	133.296	2514#2515#2516#2473#2492#2397#2494	0.00350665	0.341599	0.399757	0.824177	8	1	0
804	805	176	427.477	943.074	1.63594	63.8406	2480#2517#2518#2438	0.0453154	0.143677	0.316189	0.677449	4	1	0
805	806	483	434.913	247.493	0.085924	94.8112	2519#2520#2521#2394#2522#2411#2413	-0.0304271	1.25666	0.67345	0.859386	7	1	0
806	807	1094	443.294	338.842	0.175155	137.539	2448#2528#2425#2523#2524#2525#2526#2527#2463	-0.0272313	-1.39886	0.86953	0.483993	9	1	0
807	808	523	433.994	420.057	2.04973	107.154	2529#2530#2466#2531#2500#2532#2453	-0.0245404	0.671549	0.395153	0.689332	7	1	0
808	809	518	433.496	539.021	1.67396	107.397	2449#2533#2534#2506#2350	0.0119521	0.0816697	0.695872	0.70119	5	1	0
809	810	520	436.263	220.612	2.64544	101.113	51#2535#2519#2536#2537#2393	-0.0318522	0.620074	0.868581	0.768182	4	1	0
810	811	226	431.35	273.558	1.49702	66.4264	2451#2441#2538#2414	0.0251553	-0.0289566	0.362219	0.578903	5	1	0
811	812	675	444.839	198.212	2.62453	116.811	2535#2539#2540#2541#2462	-0.00886134	0.940217	0.567686	0.568645	5	1	0
812	813	480	441.81	518.3	0.0838913	97.397	2544#2533#2422#8#2542#2543	-0.015564	1.1612	0.843614	0.79266	5	1	0
813	814	652	439.213	647.583	1.52112	117.681	2513#2545#2546#2547#2486#2488	-0.0160695	0.432622	0.593742	0.631724	5	1	0
814	815	532	438.831	448.626	0.884983	94.468	2481#2467#2532#2548#2549	0.00761614	-0.602413	0.720243	0.690935	6	1	0
815	816	635	437.024	861.808	1.59608	119.397	2550#2551#2552#2457#2553#2474#2554	-0.0108074	0.255879	0.499772	0.793187	7	1	0
816	817	211	433.948	927.739	1.9109	61.2548	2434#2517#2555#2556#2557#2479	-0.0231911	0.132139	0.827326	0.613256	5	1	0
817	818	166	433.331	686.892	1.3294	59.6985	2504#2490#2558#2559	0.0271597	0.177153	0.357162	0.706474	6	1	0
818	819	635	438.871	713.589	1.72583	107.74	2560#2561#2562#2514#2472#2505#2559	-0.00662131	0.418559	0.547352	0.850443	4	1	0
819	820	272	434.202	890.309	1.67633	74.1838	2432#2497#2563#2564#2554#2475	0.0283709	0.256181	0.403471	0.83142	6	1	0
820	821	396	443.677	269.482	1.66054	102.326	2565#2566#2522#2442#2538	0.0103505	0.0421152	0.775477	0.914596	7	1	0
821	822	611	444.648	826.498	1.80647	125.397	2550#2503#2567#2568#2456#2569#2570#46	-0.0150551	0.185637	0.53098	0.815546	5	1	0
822	823	377	450.39	233.605	2.96003	85.8823	2520#2537#2571#2572#2573#2574	-0.0162448	1.23597	0.730595	0.864761	6	1	0
823	824	450	451.967	369.989	0.595804	107.539	2464#2528#2576#2577#2498#2575	-0.00247614	-0.892415	0.592351	0.921524	4	1	0
824	825	331	444.308	494.574	1.8437	86.4264	2578#2483#2579#2421#2470#2542	0.0074722	-0.0717373	0.475868	0.848435	4	1	0
825	826	557	447.494	672.429	2.04554	108.569	2560#2547#2580#2489#2558	-0.00404862	0.457552	0.221217	0.705451	6	1	0
826	827	155	440.768	782.658	1.78659	65.2132	2496#2581#2501#2582#125	-0.020789	0.187113	0.347347	0.795157	6	1	0
827	828	385	444.561	903.153	1.89672	100.811	2433#2564#2583#2584#2585#2555	-0.0124603	0.169042	0.337014	0.618282	6	1	0
828	829	467	447.424	386.837	1.29368	93.7401	2577#2529#2499#2586	0.00797899	1.16927	0.738445	0.388714	4	1	0
829	830	826	457.548	434.844	1.11463	125.296	2531#2548#2587#2588#2589#2590#2591	-0.00278827	1.23797	0.946646	0.837823	6	1	0
830	831	1005	455.336	745.643	2.09581	146.61	2592#2593#2594#2516#2581#2495	0.00364198	0.510113	0.273658	0.410852	7	1	0
831	832	162	448.414	311.685	2.19775	61.9411	2595#2596#2523#2445#2447	0.00749215	0.725589	0.357074	0.79959	5	1	0
832	833	1262	457.634	543.191	1.94607	172.953	2544#2597#2534#2598#2599#2600#2601#2602#2603#2507	-0.0307731	0.236273	0.498815	0.890175	10	1	0
833	834	301	451.007	587.126	1.51663	75.7401	2603#2508#2604#2605#2606#2510#2607	-0.00530977	-0.418509	0.579951	0.768361	4	1	0
834	835	720	459.879	684.517	2.08758	141.095	2608#2609#2561#2610#2611#2580	-0.0111836	0.19699	0.50335	0.58138	9	1	0
835	836	578	460.462	877.029	2.66028	120.61	81#2563#2612#2613#2614#2615#2583#2616#2553#2617	-0.0299248	0.786004	0.796038	0.840109	6	1	0
836	837	230	452.27	916.17	1.98844	70.4264	2585#2618#2619#2556	0.0429622	1.0425	0.387384	0.550715	7	1	0
837	838	219	448.963	608.187	1.32614	69.3553	2620#2621#2511#2607	0.0138511	-0.337706	0.356715	0.938395	8	1	0
838	839	443	453.919	630.684	1.66539	97.1543	2512#2545#2621#2622#2623	0.0119477	0.135995	0.347567	0.794272	5	1	0
839	840	810	458.935	773.704	2.08005	161.581	2624#2625#2594#2626#2627#2582#2502#2567	-0.00528944	0.578583	0.240696	0.902817	4	1	0
840	841	710	460.72	404.811	2.03288	129.882	2576#2530#2628#2629#2630#2631#2586#2587	-0.0168137	0.764284	0.610885	0.786567	7	1	0
841	842	371	455.628	466.369	2.03175	87.9828	2578#2482#2549#2632#2633#2634#2591	-0.020632	0.48699	0.587804	0.752462	7	1	0
842	843	187	454.604	173.412	3.04882	55.6985	2635#2539#2636#2461	0.0207957	-0.843606	0.248571	0.704882	4	1	0
843	844	229	454.917	861.568	2.15327	67.598	2612#2552#2637#2638	0.0201272	0.389392	0.329984	0.772842	4	1	0
844	845	357	461.756	254.513	0.194362	84.3259	2640#2641#2642#2565#2521#2574#2639	-0.0111037	-1.32916	0.921691	0.822537	6	1	0
845	846	389	456.638	277.761	1.75902	87.4975	2642#2643#2644#2645#2566#2443	-0.0205853	0.288634	0.405261	0.56095	7	1	0
846	847	124	453.774	846.371	1.78108	58.8701	2646#2647#2551#2648#2570#2637	-0.0199486	0.155542	0.353244	0.863791	6	1	0
847	848	587	464	709.325	2.177	112.125	2592#2562#2611#2515#2649#2650#2651	-0.0171234	0.580516	0.423507	0.868248	7	1	0
848	849	608	461.263	492.781	1.70731	130.125	2579#2597#2634#2652#2653#2543	0.00221079	0.0253432	0.3149	0.816218	5	1	0
849	850	270	461.256	797.019	2.24228	72.9117	2656#2627#2568#2654#2655	0.0393715	0.462526	0.453752	0.873196	6	1	0
850	851	195	460.277	321.01	0.464465	60.669	2657#2658#2596#2524	0.052029	0.660722	0.858085	0.908529	4	1	0
851	852	177	457.011	823.531	1.82996	65.1127	2659#2660#2646#2569	0.0371953	0.345031	0.0679033	0.496081	4	1	0
852	853	468	466.962	209.611	2.92902	97.8406	2661#2662#2663#2536#2571#2541	0.00990249	1.21557	0.613339	0.447338	3	1	0
853	854	677	471.284	307.179	0.487791	111.397	2657#2595#2645#2664#2665#2666#2667#2444#2668#2669	-0.0143579	-1.12254	0.654613	0.727072	6	1	0
854	855	982	476.46	363.862	0.201618	146.995	2672#2673#2628#2670#2527#2671#2575	-0.021646	-1.18874	0.696636	0.574613	7	1	0
855	856	392	463.781	604.722	1.17754	82.8112	2674#2675#2676#2620#2606#2622	0.000328892	-0.25196	0.472024	0.800071	10	1	0
856	857	200	461.125	893.815	2.38014	61.0122	2677#2584#2617	0.119125	1.19482	0.835174	0.801857	6	1	0
857	858	207	469.063	221.894	2.76036	80.9117	2678#2663#2679#2572	0.00700997	1.16923	0.248144	0.932341	4	1	0
858	859	494	475.405	190.026	0.052106	109.983	2661#2680#2681#2682#2636#2540	-0.0240702	-1.4908	0.478005	0.804312	3	1	0
859	860	484	469.062	565.49	2.0233	95.397	2602#2683#2684#2604	0.0186999	0.478619	0.441011	0.920324	4	1	0
860	861	202	464.886	830.45	2.13739	72.669	2660#2647#2685#2686	0.0326045	0.489274	0.13069	0.78183	4	1	0
861	862	381	467.882	908.312	1.98069	93.1543	81#2677#2618#2687	-0.0311295	0.430519	0.234833	0.780544	6	1	0
862	863	662	478.409	232.831	2.46998	120.368	2688#2689#2690#2679#2573#2639	-0.01251	0.92661	0.402964	0.877563	5	1	0
863	864	412	468.129	633.716	1.86065	111.983	2608#2546#2691#2676#2692#2623	-0.000533056	0.255495	0.319464	0.875282	6	1	0
864	865	346	473.072	281.477	2.56433	86.669	2644#2693#2694#2695#2664	0.0025811	0.947563	0.500223	0.901474	7	1	0
865	866	491	475.403	584.318	2.09594	106.125	2674#2696#2697#2684#2605	0.00745315	0.188152	0.475467	0.638062	7	1	0
866	867	316	470.212	810.079	1.41871	80.0833	2656#2659#2698#2699#2700#2701#2685#46	-0.0277756	0.0854265	0.670543	0.726855	5	1	0
867	868	408	471.605	841.147	2.13906	101.296	2613#2648#2701#2686#2702#2638#2703	0.00753121	0.393537	0.33101	0.78654	5	1	0
868	869	208	469.433	330.087	2.3277	71.4975	2704#2658#2669#2525	0.0298057	0.667214	0.366492	0.90251	4	1	0
869	870	586	476.046	655.549	1.77713	102.711	2705#2609#2706#2707#2692#2708	-0.0159142	0.250018	0.570025	0.694146	6	1	0
870	871	586	483.148	338.48	2.6904	103.539	2704#2709#2710#2711#2668#2670#2526	-0.0130541	1.476	0.615122	0.792963	7	1	0
871	872	296	475.135	468.922	1.15452	86.3259	2712#2633#2713#2714#2715#2716#2652	0.00162492	-0.588788	0.437655	0.670102	7	1	0
872	873	331	476.952	445.831	2.16452	79.8406	2712#2632#2717#2590#2718	0.00749948	0.972014	0.595666	0.942203	4	1	0
873	874	416	474.726	497.476	1.54929	98.669	2598#2716#2653#2719	-0.00520459	0.220964	0.149003	0.892581	4	1	0
874	875	406	476.84	768.313	1.92181	103.154	2720#2721#2626#2654	-0.00569917	0.277471	0.18534	0.781027	5	1	0
875	876	303	479.125	263.908	0.0296832	82.669	2641#2722#2723#2643#2693	-0.00854396	1.08183	0.552982	0.713333	5	1	0
876	877	500	484.31	849.132	2.31987	99.8823	2724#2725#2726#2614#2727#2728#2703	-0.00459263	0.677824	0.365263	0.836698	7	1	0
877	878	248	483.218	292.565	3.00803	69.598	2695#2729#2665#2730#2731	0.0131384	-1.40547	0.603687	0.885293	5	1	0
878	879	624	480.112	724.234	1.58195	114.811	2624#2593#2651#2732#2733	-0.00845033	0.153631	0.318544	0.679363	5	1	0
879	880	374	477.682	411.668	1.50586	96.3259	2631#2588#2734#2735	-0.00307312	-0.0255669	0.28282	0.904807	4	1	0
880	881	903	487.898	507.47	1.93881	164.61	2736#2737#2738#34#2739#2599#2715#2719	-0.0234146	0.314461	0.422578	0.914412	6	1	0
881	882	335	486.666	555.463	1.01451	83.2548	2740#2741#2742#2743#2744#2696#2601#2683	-0.0166698	-0.508346	0.6038	0.722679	8	1	0
882	883	274	481.175	785.453	2.1668	84.5685	2721#2745#2746#2698#2747#2655	-0.00207991	0.476097	0.23876	0.921453	7	1	0
883	884	310	481.435	682.01	1.79662	77.7401	2610#2708#2649#2748#2749	-0.00925005	0.214678	0.354964	0.69131	4	1	0
884	885	263	481.103	871.224	1.8517	68.5269	2615#2728#2750#2751	0.0283278	0.367184	0.456442	0.821942	5	1	0
885	886	161	483.578	538.963	2.07078	66.6274	2752#2739#2740#2600	-0.0272572	0.601345	0.514342	0.954766	8	1	0
886	887	1012	486.778	606.402	1.70246	177.196	2753#2705#2754#2675#2755#2691#2744#2697	-0.0144927	0.122873	0.227547	0.762499	4	1	0
887	888	145	483.855	383.145	3.11246	54.5269	2673#2756#2757#2629	-0.00644113	1.44102	0.372616	0.783132	4	1	0
888	889	663	495.232	247.522	2.72385	110.368	2640#2690#2722#2758#2759#2760#2761	-0.00771855	0.988831	0.472918	0.745832	7	1	0
889	890	261	487.521	428.146	2.13363	72.5269	98#2762#2763#2717#2589#2735	-0.0155314	0.66088	0.644818	0.590119	5	1	0
890	891	137	491.547	391.715	0.192475	66.5269	2757#2630#2764#2765	0.010012	-1.41798	0.145058	0.562262	6	1	0
891	892	449	494.116	404.773	0.476429	107.255	2768#2762#2765#2734#2766#2767	0.00986753	-0.802994	0.642432	0.71889	4	1	0
892	893	277	485.834	804.621	1.17091	79.0122	2769#2770#2747#2699	0.0268719	0.0594799	0.588045	0.629545	6	1	0
893	894	269	487.457	822.323	2.22284	77.3553	2770#2771#2772#2724#2700#2702	0.0182465	0.530923	0.71104	0.933592	3	1	0
894	895	241	489.469	451.415	2.20311	72.669	98#2773#2774#2775#2713#9#2718	-0.0402085	-0.0210568	0.723337	0.707725	5	1	0
895	896	963	499.147	700.418	2.1582	151.338	102#2776#2777#2650#2778#2779#2732#2749	-0.0343683	0.497097	0.671635	0.739049	7	1	0
896	897	531	497.895	204.738	0.118729	104.811	2688#2678#2662#2682#2780#2781	-0.0184346	-1.56938	0.52137	0.818369	6	1	0
897	898	157	487.357	467.924	1.89019	59.1127	34#2775#2714#2782	-0.0228988	0.141308	0.304995	0.94508	7	1	0
898	899	400	490.478	754.072	1.51578	107.74	2784#2720#2785#2625#102#2745#2733#2783	-0.0146753	0.0878194	0.380619	0.841413	3	1	0
899	900	437	498.023	277.195	0.543141	99.6396	2786#2723#2787#2788#2694#2761#2729	-0.00193904	-0.886478	0.546384	0.767439	7	1	0
900	901	354	501.48	315.048	2.59611	89.9828	2789#2709#2790#2791#2792#2667	-0.0136544	1.08173	0.412311	0.732065	6	1	0
901	902	694	502.085	633.666	2.40318	116.024	2706#2755#2793#2794#2795#2796#2797#2798	-0.0177881	0.844029	0.536404	0.816921	8	1	0
902	903	845	500.372	665.382	1.70174	125.983	2800#2707#2776#2748#2798#2799	-0.0116776	0.345134	0.504373	0.924972	6	1	0
903	904	459	501.606	477.429	0.79354	104.125	2736#2801#2802#2803#9#2782	-0.0108884	-1.15739	0.800484	0.728674	5	1	0
904	905	144	493.722	306.493	2.6636	54.8701	2804#2789#2666#2731	0.0347161	1.29145	0.554604	0.803951	9	1	0
905	906	524	503.076	377.947	1.50844	99.397	2672#2756#2805#2806#2807#2808#2764#2766	-0.00720594	-0.579704	0.747876	0.65383	8	1	0
906	907	1234	504.852	792.865	1.5431	156.51	2785#2769#2771#2809#2746#2810#2811#2812#2813#47	-0.0183327	0.0320989	0.524753	0.565337	4	1	0
907	908	358	502.994	351.006	0.211287	80.5685	2805#2711#2814#2815#2671	0.00629712	-1.38398	0.630115	0.612114	6	1	0
908	909	188	493.963	533.452	1.55682	63.1127	2816#2752#2817#2738#2818#2741	0.00870181	0.106405	0.392008	0.883925	6	1	0
909	910	343	497.111	867.603	1.20897	82.3259	2819#2820#2821#2822#2727#2750	0.00802448	0.0986003	0.712427	0.584404	5	1	0
910	911	319	504.31	294.577	0.0482211	76.5269	2788#2804#2790#2823#2824#2730	-0.000135133	-1.42222	0.590542	0.736614	5	1	0
911	912	974	517.66	330.559	0.146247	134.267	2710#2792#2825#2826#2827#2828#2814	-0.0156507	-1.12023	0.558175	0.883817	6	1	0
912	913	368	502.334	431.022	1.55048	88.3259	2768#2773#2763#2829#2830#2831	0.00640382	0.430314	0.90446	0.713994	6	1	0
913	914	763	509.577	723.668	1.86021	132.61	2832#2833#2834#2835#2779#2783	-0.00794046	0.194587	0.369182	0.666422	7	1	0
914	915	108	497.241	828.648	1.61171	45.2132	2772#2836#2837#2725#2813	0.0742123	0.129401	0.29065	0.668873	6	1	0
915	916	450	512.907	193.94	0.520462	114.711	2838#2839#2840#2681#2841#2780	-0.0184772	-1.32956	0.355722	0.805464	8	1	0
916	917	729	512.333	220.919	2.66496	127.054	2689#2758#2841#2842#2843#2844#2781#2845	-0.0218604	1.266	0.688946	0.75137	6	1	0
917	918	587	509.082	508.768	2.22078	115.782	2848#2816#2737#2803#2846#2847	-0.010575	0.540478	0.505961	0.736663	6	1	0
918	919	510	510.857	549.388	2.79314	96.4264	2849#2818#2850#2851#2852#2742	-0.00230783	1.03947	0.686064	0.818778	5	1	0
919	920	828	508.409	577.784	1.58414	121.598	2753#2852#2853#2854#2743#2855#2856	-0.00176921	0.00550716	0.559229	0.859433	4	1	0
920	921	230	501.126	606.543	1.50962	72.8701	2754#2856#2857#2793	0.0309711	-0.0754964	0.276518	0.901222	4	1	0
921	922	212	501.146	751.014	1.71787	73.598	2784#2835#2809#2858	0.00311856	0.129058	0.390468	0.750359	7	1	0
922	923	200	506.32	451.975	0.537443	65.3553	2774#2859#2860#2831	0.0563345	-0.937182	0.777207	0.886295	5	1	0
923	924	279	511.33	466.534	0.676324	78.4264	2801#2860#2861#2862#143	-0.030982	-0.960597	0.602161	0.819722	4	1	0
924	925	88	500.136	845.057	1.54109	46.3848	2864#2819#2837#2726#28#2863	-0.0262944	-0.00160588	0.365594	0.663072	4	1	0
925	926	552	514.975	526.752	2.35885	114.569	2848#2817#2865#2849#2866	-0.0125213	0.721619	0.293109	0.883614	5	1	0
926	927	601	514.045	266.662	1.08431	115.095	2786#2867#2868#2869#2870#2760	0.00327603	-0.136341	0.604055	0.862411	6	1	0
927	928	244	509.496	859.943	0.748298	70.4264	2864#2820#2871#2872#2873#2874	0.0152616	-0.849818	0.352455	0.773146	6	1	0
928	929	387	513.222	761.39	1.57916	87.7401	2834#2858#2810#2875#2876#156	-0.0177278	0.0673586	0.542209	0.767371	6	1	0
929	930	309	510.236	881.689	1.973	78.4264	2880#2821#2874#2877#2878#2879	-0.00235884	0.580824	0.430432	0.655151	5	1	0
930	931	253	510.474	826.779	1.89314	73.6985	2881#2882#2836#2812#28	-0.00610851	0.495198	0.601863	0.77083	4	1	0
931	932	200	511.23	843.01	2.27677	62.8701	2882#2883#2884#2871#2863	0.0633124	-0.921723	0.748175	0.287562	5	1	0
932	933	754	519.172	418.679	0.99182	129.296	2885#2886#2887#2808#2888#2829#2767	-0.0154496	-0.594962	0.337958	0.88514	7	1	0
933	934	484	522.097	446.06	0.50039	98.1249	2888#2889#2890#2891#2859#2861#2830	-0.00801719	1.20083	0.84741	0.564756	7	1	0
934	935	113	510.752	605.947	1.66936	54.3848	2855#2857#2794#2892	0.0459726	0.173337	0.236321	0.923267	4	1	0
935	936	71	513.662	896.268	1.68238	38.8701	2893#2894#2879	0.104173	0.0252612	0.30592	0.74397	3	1	0
936	937	701	530.499	360.327	0.408819	140.711	2896#2897#2806#2828#2815#2895#127	-0.0320548	-1.35114	0.78242	0.831283	4	1	0
937	938	283	517.7	647.007	1.62251	78.669	2898#2899#2797#2799	0.00513301	0.246086	0.322057	0.821203	6	1	0
938	939	471	526.8	490.737	0.600626	93.5391	2802#2900#2901#2902#2846#143	-0.0283985	-1.12389	0.728963	0.704836	5	1	0
939	940	609	532.02	187.328	0.341277	115.539	2839#2903#2904#2905	-0.0260032	-1.28924	0.292323	0.812127	8	1	0
940	941	705	528.711	392.787	0.602657	137.539	2885#2807#2906#2907#127	-0.0258825	-0.895904	0.509875	0.908161	4	1	0
941	942	471	522.17	609.805	1.72931	96.2254	2912#2854#2795#2892#2908#2909#2910#2911	-0.0107612	0.142375	0.446907	0.90433	4	1	0
942	943	361	523.017	238.568	1.94489	77.9828	2913#2914#2915#2867#2759#2845	-0.00730396	0.514775	0.512901	0.80597	5	1	0
943	944	550	530.165	309.098	0.692468	106.468	2916#2917#2918#2791#2824#2825	-0.00181434	-0.872726	0.503597	0.812856	6	1	0
944	945	516	523.574	670.138	1.9834	101.054	2800#2899#2919#2920#2777	-0.000307501	0.30871	0.342108	0.631431	6	1	0
945	946	220	522.873	744.264	1.20866	61.2548	2833#2921#2922#2923#2875	0.0294554	0.265069	0.631268	0.498121	5	1	0
946	947	267	523.64	848.588	2.13684	71.2548	2884#2872#2924#2925#2926	0.0193207	0.430824	0.408849	0.832875	5	1	0
947	948	410	533.632	293.283	0.37705	101.64	2928#2929#2787#2916#2870#2823#2927	-0.00172667	-1.28205	0.398722	0.669401	4	1	0
948	949	1036	548.447	385.274	0.540263	162.995	2897#2930#2931#2932#2933#2934#2906	-0.00204885	-1.09812	0.577391	0.897256	7	1	0
949	950	210	522.938	896.524	1.77122	66.0833	2935#2936#2893#2878	0.0660867	0.831685	0.398985	0.932672	7	1	0
950	951	574	529.359	824.429	1.72454	105.497	2881#2883#2937#2938#2939#2940#2924#47	-0.0171937	-0.14648	0.798405	0.552246	7	1	0
951	952	617	529.793	796.4	1.71321	110.569	2944#2937#2811#156#2941#2942#2943	-0.0146171	-0.634416	0.854669	0.676173	6	1	0
952	953	580	537.066	263.679	0.344395	116.368	2945#2946#2915#2947#2868#2948	0.0233616	-1.06087	0.302116	0.625553	5	1	0
953	954	737	530.252	710.932	1.76124	128.468	2832#2949#2950#2951#2952#2921#2778	-0.0163052	0.188951	0.669925	0.778938	7	1	0
954	955	363	529.088	880.253	0.924915	82.7696	2935#2953#169#2954#2955#2877	-0.0224694	-0.418524	0.738609	0.831287	6	1	0
955	956	672	544.024	416.49	0.334986	130.569	2886#2934#2907#2956#2957#2958	-0.00551217	-0.950133	0.433907	0.610886	5	1	0
956	957	935	533.027	564.622	1.93478	154.711	2960#2961#2962#2851#2853#2908#2959	-0.00737644	0.386084	0.418787	0.878014	7	1	0
957	958	261	530.67	861.314	2.07657	75.8406	2963#2964#2873#2953#2926	0.00863531	0.524972	0.624041	0.833246	6	1	0
958	959	268	528.817	470.716	1.15785	79.8406	2900#2965#2966#2891#2862	0.0205441	0.0445729	0.516446	0.663856	4	1	0
959	960	187	530.037	537.818	0.660499	58.669	2866#2850#2967#2959	0.0387837	-1.43654	0.640514	0.807406	5	1	0
960	961	533	533.533	641.959	1.12997	106.711	2912#2898#2919#2968#2969#2796	-0.0111253	-0.384333	0.660357	0.857749	5	1	0
961	962	1004	544.791	675.254	2.11612	153.338	2949#2920#2969#2970#2971#2972#2973	-0.00891702	0.784397	0.546322	0.727909	7	1	0
962	963	518	531.99	766.907	1.43895	102.426	2923#2876#2941#2974#2975	0.0164408	-0.143713	0.287005	0.840208	6	1	0
963	964	597	549.752	237.459	0.479527	132.711	2976#2977#2913#2978#2979#2980#2844	-0.000112406	-1.06323	0.155052	0.692517	6	1	0
964	965	488	539.504	732.514	2.11114	95.9828	2981#2982#2983#2952#2922#2974	0.00479639	0.247873	0.563633	0.952991	7	1	0
965	966	272	540.985	248.882	0.423537	80.0833	2945#2914#2980#2984	0.0661745	-1.24391	0.0857498	0.848744	4	1	0
966	967	289	540.121	280.567	2.93454	72.4264	2948#2869#2985#2927	0.0231701	1.55193	0.233182	0.73031	4	1	0
967	968	1248	545.292	518.21	1.55781	154.61	2960#2865#2902#2967#2986#2987#2988#2989#2990#2847	-0.0251449	-0.379133	0.713892	0.92882	3	1	0
968	969	367	538.744	587.302	2.02155	97.7401	2962#2909#2991	0.0287026	0.399701	0.0982564	0.785886	9	1	0
969	970	726	546.43	627.38	0.958359	122.125	2992#2993#2994#2995#2996#2968#2911	0.00532548	-0.293338	0.588616	0.765684	7	1	0
970	971	616	554.078	217.735	0.542637	129.924	2977#2997#2998#2999#2840#3000#2905#41#2842	-0.0193611	-0.975362	0.335749	0.942563	8	1	0
971	972	575	542.8	460.183	1.67846	109.74	2965#3001#2890#3002#3003#3004#3005	-0.00847168	0.0678928	0.48664	0.797725	7	1	0
972	973	174	545.092	223.822	0.534653	75.8406	2976#3000#2843	0.0251836	-1.053	0.0886924	0.559287	6	1	0
973	974	345	553.455	343.055	3.05332	96.5269	3008#3009#2827#3006#3007#2895	-0.0032038	1.43283	0.328209	0.910753	6	1	0
974	975	827	561.701	361.674	0.549456	140.267	2896#3009#3010#2930#3011#3012	-0.00358043	-1.04606	0.393317	0.868053	6	1	0
975	976	643	550.858	592.958	2.03778	131.782	2992#3013#3014#3015#2910#2991	0.000110915	0.485072	0.56932	0.93255	6	1	0
976	977	298	542.513	844.302	1.51731	75.1543	2963#3016#3017#3018#3019#2940#2925	0.00240152	-0.143707	0.688625	0.967644	3	1	0
977	978	121	542.843	485.95	0.775865	49.6985	2901#2966#2986#3020#3005	0.026108	-0.654342	0.551003	0.809207	5	1	0
978	979	124	540.605	436.169	1.03609	51.4558	2887#3001#2889#3021#2958#3022	0.00583681	-0.642415	0.660311	0.954304	5	1	0
979	980	579	546.611	768.249	1.44086	133.154	3024#3025#2983#2942#2975#3023	-0.00256228	-0.0225885	0.261369	0.595973	6	1	0
980	981	118	543.5	807.339	2.16613	49.0122	2944#3026#3027#2938	0.0734427	0.352488	0.408176	0.781352	4	1	0
981	982	269	550.026	331.621	3.10834	82.1838	3028#3029#2918#2826#3006	0.00952208	1.50561	0.343995	0.89606	4	1	0
982	983	220	545.673	861.118	2.2052	68.1838	2964#3030#86#3031#169#3019	-0.0440836	0.502574	0.308009	0.848121	5	1	0
983	984	804	558.248	879.5	0.565303	116.468	3031#3032#3033#2954#3034#78	-0.0360747	-1.3992	0.688999	0.397695	5	1	0
984	985	254	550.319	697.878	2.26461	68.669	2950#3035#3036#2973#3037	0.0132335	0.868776	0.439706	0.705058	5	1	0
985	986	205	548.22	819.873	1.96196	69.0122	3040#3027#3016#2939#3038#3039	0.00951825	0.372187	0.293046	0.847233	6	1	0
986	987	365	557.668	203.164	0.479897	83.397	3041#3042#3043#2997#2904	0.00288486	-1.20365	0.324367	0.663338	7	1	0
987	988	947	562.772	313.049	2.97856	127.054	2929#3044#3028#2917#3045#3046#3047	-0.00104764	1.30651	0.639964	0.670699	5	1	0
988	989	55	550.273	441.109	3.04124	36.9706	3048#3049#3002#3022	-0.000691857	1.33131	0.280134	0.880919	4	1	0
989	990	624	563.096	286.607	0.0557716	106.225	2928#2947#3044#2985#3050#3051#3052#3053	-0.00676914	-1.51341	0.68914	0.764406	4	1	0
990	991	178	556.933	432.264	2.97232	59.4558	3048#2957#3021#3054#3055	0.0193703	1.39999	0.481016	0.824977	5	1	0
991	992	284	555.813	832.366	1.9694	76.3259	3040#3056#3057#3017	0.0231618	0.396971	0.595078	0.620664	8	1	0
992	993	205	555.205	711.302	2.32353	63.2548	3058#3059#2981#2951#3037	0.0172329	0.53658	0.450007	0.847265	6	1	0
993	994	270	554.852	798.756	1.54134	76.669	3025#3026#3060#3061#3038#2943	-0.0229952	0.0165216	0.431976	0.789808	5	1	0
994	995	188	552.819	481.904	1.4466	75.6985	3062#3063#3064#2987#3004#3020	0.0092242	-0.13019	0.277199	0.883574	5	1	0
995	996	205	552.927	558.644	1.67086	62.6274	2961#3013#3065#3066#2990	0.0164668	0.203903	0.247225	0.949784	6	1	0
996	997	480	565.694	262.298	0.479805	95.1543	2946#2979#2984#3050#3067#3068#3069	-0.0156317	-0.976072	0.597254	0.850762	5	1	0
997	998	456	561.338	728.094	1.90894	95.0122	3072#3059#2982#3070#3071	0.0124454	0.099164	0.525976	0.625304	5	1	0
998	999	720	562.039	757.74	1.53277	124.426	3072#3073#3074#3075#3023	0.00956139	0.0322628	0.332407	0.789957	7	1	0
999	1000	544	565.474	602.452	2.18152	105.296	2993#3076#3077#3015#42	-0.0122114	0.0583706	0.591402	0.432177	3	1	0
1000	1001	298	562.926	655.604	0.504429	73.4975	2996#3078#3079#3080#3081#2970#158	-0.0579536	-1.13284	0.681968	0.606241	6	1	0
1001	1002	115	558.565	858.974	3.01583	54.8701	3030#3032#3082	0.144578	-1.40727	0.675474	0.798421	4	1	0
1002	1003	639	564.637	452.972	1.70779	108.225	3088#3062#3049#3003#3083#3084#3085#3086#3055#3087	-0.0144898	0.0970483	0.545928	0.745138	10	1	0
1003	1004	597	568.015	559.883	1.83223	111.983	3089#3090#3091#3092#3014#3066#42	-0.0213682	0.223989	0.505072	0.869566	7	1	0
1004	1005	714	570.644	840.643	1.74794	130.024	3057#3093#3094#86#3095#3096#3097#3018#3082#78	-0.0302597	0.467502	0.542914	0.861322	6	1	0
1005	1006	216	561.755	479.139	1.61175	70.0416	3088#3063#3098#3099#91#3100	-0.0192426	-0.00778372	0.379345	0.610994	5	1	0
1006	1007	314	563.793	534.408	1.45863	86.0833	3089#4#3065#2989#3101	-0.0517732	0.247502	0.661199	0.758294	4	1	0
1007	1008	257	567.879	784.704	2.46965	70.3259	3024#3104#144#3075#3060#3102#3103	-0.0432452	1.08332	0.654102	0.844122	5	1	0
1008	1009	510	574.957	198.3	0.707705	108.024	3105#3106#3042#3107#3108	-0.0143079	-1.10124	0.312581	0.82788	6	1	0
1009	1010	110	561.355	637.464	1.6591	56.7279	2995#3109#3078	0.0612917	0.128335	0.162843	0.938265	3	1	0
1010	1011	319	565.727	810.213	1.67068	82.4264	3104#3056#3061#3093#3110#3039	0.0165665	-0.038543	0.442546	0.920148	5	1	0
1011	1012	558	571.814	517.511	1.04717	121.539	3111#3064#3112#91#2988#3101	-0.0303439	-0.369642	0.381709	0.927166	5	1	0
1012	1013	272	569.338	672.89	2.17929	82.0833	3081#3113#3114#2971	-0.0112346	0.322324	0.293499	0.829832	7	1	0
1013	1014	465	575.067	689.86	2.89657	88.8112	3114#3115#3035#2972#3116#3117#3118	-0.0185676	1.26473	0.9627	0.455789	7	1	0
1014	1015	322	571.938	708.255	0.755505	87.7401	3120#3121#3058#3036#3118#3070#3119	-0.0125833	-0.698542	0.503566	0.876517	4	1	0
1015	1016	601	579.032	494.804	1.99221	118.368	3122#3123#3124#3125#3111#3100#62	-0.0157701	0.563497	0.707821	0.689235	6	1	0
1016	1017	739	580.702	414.475	2.75478	140.853	2933#3126#3127#3128#3129#3130#3083#2956#3054	-0.0186105	1.13032	0.737154	0.942261	6	1	0
1017	1018	338	570.34	624.589	1.77904	108.426	2994#3077#3109#3079#3131#3132	0.00016003	0.205694	0.189527	0.835634	9	1	0
1018	1019	283	578.293	333.647	0.183432	81.2548	3029#3047#3133#3134#3007	0.0157738	-1.44268	0.383589	0.838067	5	1	0
1019	1020	316	578.019	398.43	0.396984	78.0833	2932#3126#3135	0.0592444	-1.30462	0.556723	0.601316	3	1	0
1020	1021	39	569.821	483.385	1.83402	30.9706	3136#3122#3099	0.215491	0.535366	0.471364	0.600566	3	1	0
1021	1022	195	577.621	218.636	0.815127	61.0122	3137#3138#3043#3107#3139#2998	0.00896746	-0.874782	0.419522	0.955962	4	1	0
1022	1023	245	579.796	252.878	0.80772	87.6396	2978#3140#3141#41#3067	-0.0326678	-0.801981	0.304457	0.76314	6	1	0
1023	1024	658	590.53	246.964	0.719723	124.995	3139#3140#3142#2999#3143#3144#3145#3146	-0.0285969	-0.880375	0.48813	0.69349	7	1	0
1024	1025	423	583.061	349.199	0.255191	89.2548	3008#3010#3147#3148#3149#3134#3150	0.0172752	-1.42653	0.621845	0.948829	8	1	0
1025	1026	247	578.182	473.628	3.07419	72.4264	3152#3136#3123#3098#93#3087#3151	-0.0104408	-0.979552	0.733034	0.719318	6	1	0
1026	1027	861	583.689	578.542	1.66742	140.711	3153#3154#3155#3092#3156#3076#3131	0.000433092	-0.0566913	0.320597	0.880319	5	1	0
1027	1028	379	578.916	800.515	1.57175	89.2548	3157#3158#3094#3110#110#3103	-0.00391814	-0.0852649	0.320021	0.87629	7	1	0
1028	1029	1006	588.923	874.681	0.946551	130.953	3159#3160#3033#3097#3161#3162	0.00427165	-0.975986	0.491732	0.519735	6	1	0
1029	1030	616	594.381	426.851	2.80978	117.882	3130#3163#3164#3084#3165	-0.000414442	1.29109	0.435456	0.936047	6	1	0
1030	1031	694	581.914	632.156	1.77989	128.912	3168#3156#3080#3132#3166#3167	-0.00882071	0.242745	0.309766	0.87629	5	1	0
1031	1032	445	588.49	385.836	0.363566	97.1543	3169#3170#2931#3012#3127#3135	0.00277137	-1.15013	0.541895	0.8345	6	1	0
1032	1033	328	578.878	730.686	1.79074	82.4264	3121#3073#3171#3172#3173#3071	0.00601198	0.203873	0.249232	0.870488	6	1	0
1033	1034	558	581.59	761.52	1.70312	100.811	3074#3173#3174#3175#3176#3177#3102	0.00324874	0.142074	0.264319	0.785625	6	1	0
1034	1035	336	585.185	279.205	0.599338	81.4975	3178#3179#3051#3069	0.015615	-0.89733	0.446452	0.711941	6	1	0
1035	1036	874	595.973	448.482	0	131.296	3180#3085#3165#3181#3182#3183	0.000696334	-1.43839	0.550941	0.770417	4	1	0
1036	1037	121	581.711	461.62	0.792751	50.5269	3184#3086#3183#3151	0.0390127	-0.880618	0.431284	0.827623	4	1	0
1037	1038	393	588.397	307.112	1.19324	89.2548	3185#3186#3187#3045#3053	0.0232801	-0.899149	0.753605	0.692969	8	1	0
1038	1039	617	589.298	667.159	1.25795	104.468	3168#3188#3189#3190#3191#3192#3113#3115#158	-0.0242842	0.208971	0.786508	0.717921	5	1	0
1039	1040	322	591.05	370.829	0.371613	95.4975	3169#3011#3193#3194#3150	-0.0063645	-1.34266	0.654466	0.713366	6	1	0
1040	1041	531	592.753	529.503	2.0641	104.912	3090#4#3112#3195#3196#3197#3198#62	-0.0488541	1.32659	0.828992	0.807387	4	1	0
1041	1042	703	602.872	331.481	0.49477	126.125	3200#3201#3187#3046#3147#3133#3199	-0.0119114	-1.20504	0.449057	0.795927	5	1	0
1042	1043	135	587.237	850.748	2.90536	54.0416	3202#3203#3204#3159#3096	0.0170506	1.01425	0.446151	0.852622	7	1	0
1043	1044	570	596.712	782.581	0.650531	106.61	144#3205#3157#3206#3207#3208#3177#3209	-0.0299397	-0.027558	0.825476	0.792012	5	1	0
1044	1045	354	588.017	833.189	1.4338	81.9411	3202#3095#3210#3211#3212#110	-0.0464753	-0.335475	0.566922	0.363598	7	1	0
1045	1046	351	597.299	549.829	0.406768	92.669	3153#3091#151#3213#3198#3214#3215	-0.0242168	-0.848718	0.586429	0.79773	4	1	0
1046	1047	91	586.242	704.319	1.20519	44.6274	3216#3217#3117#3119	0.0514176	-0.475342	0.388064	0.855314	6	1	0
1047	1048	598	604.651	282.988	0.946927	132.853	3218#3219#3220#3141#3221#3222#3146#3178#3068	-0.0131668	-0.726343	0.267109	0.847891	5	1	0
1048	1049	197	594.807	294.208	0.449154	70.7696	3185#3222#3223#3179#3052	0.0270074	-1.18304	0.288941	0.951396	9	1	0
1049	1050	387	598.32	235.245	0.605077	94.7107	3138#3142#3224#3225#43	-0.0227834	-0.953165	0.415529	0.910981	4	1	0
1050	1051	83	589.06	715.783	0.015083	38.0416	3120#3217#3171#3226#3227#3228	0.000697305	1.33023	0.741352	0.817904	5	1	0
1051	1052	364	592.918	738.338	1.40132	84.9117	3172#3174#3228#3229#3230	0.0190167	-0.127331	0.292728	0.497926	6	1	0
1052	1053	284	602.18	224.588	0.503504	91.9828	3232#3233#3137#3106#3224#3231	-0.0103175	-0.991364	0.21931	0.821743	5	1	0
1053	1054	317	595.454	505.107	2.44298	77.6985	3234#3235#3236#3125#3195	0.0374021	0.708993	0.198631	0.68195	5	1	0
1054	1055	370	592.584	807.881	1.53177	83.8406	3237#3158#3238#3209#3210	0.0256629	-0.0335144	0.221653	0.962155	6	1	0
1055	1056	159	597.78	561.264	0.485216	61.598	3154#3239#3215	0.0404599	-0.932022	0.305416	0.702248	8	1	0
1056	1057	511	599.241	699.665	1.00011	99.6396	3216#3192#3240#3241#3242#3226#3243#3116	-0.00605976	-0.409232	0.678867	0.861391	3	1	0
1057	1058	256	599.473	211.203	0.659019	81.8406	3105#3244#3245#3246#3231	0.00504164	-0.824946	0.264167	0.603971	4	1	0
1058	1059	324	603.623	470.546	0.0721899	82.669	3184#3248#3152#3249#3250#3182#3247	-0.0050332	1.43719	0.529002	0.809054	7	1	0
1059	1060	262	598.702	641.397	0.291665	74.7696	3251#3252#3188#3167	0.0294465	-0.436397	0.881045	0.85088	5	1	0
1060	1061	1477	609.988	592.767	1.52066	180.995	3155#3253#3254#3239#3255#151#3256#3257#3258	-0.0119055	-0.0425405	0.497791	0.910423	7	1	0
1061	1062	701	606.1	626.939	0.846128	130.853	3251#115#3258#3259#3260#3261#3166#3262	-0.0222109	-0.47284	0.466023	0.816386	8	1	0
1062	1063	290	599.548	485.969	0.773696	72.6274	3264#3250#3234#3124#93#3263	-0.0371356	-1.40707	0.822356	0.395506	5	1	0
1063	1064	179	601.894	654.592	1.17766	64.5269	3265#115#3252#3189	-0.0434889	1.11283	0.746326	0.865859	7	1	0
1064	1065	722	609.373	733.255	1.06485	123.196	3266#3267#3268#3269#3227#3243#3229	-0.00562485	-0.38211	0.713517	0.344283	3	1	0
1065	1066	139	598.655	764.029	0.467554	50.3848	3205#3270#3271#3176	0.0627218	-0.283489	0.458597	0.918262	4	1	0
1066	1067	110	600.436	858.118	0.945645	53.3553	3204#3272#3160#3273	0.0523967	-0.631472	0.261583	0.588447	4	1	0
1067	1068	565	613.979	370.754	0.434745	121.054	3193#3274#3275#3276#3149#3277#3278	-0.00860911	-1.26	0.425541	0.882798	7	1	0
1068	1069	137	602.985	684.153	1.14013	57.0122	3280#3191#3240#3279	0.00995054	-0.402306	0.409276	0.470511	5	1	0
1069	1070	115	602.174	753.809	0.887836	48.5269	3281#3269#3270#3175#3230	0.0397272	-0.128081	0.758679	0.430057	4	1	0
1070	1071	261	604.563	824.322	0.268512	73.8406	3282#3283#3284#3238#3211	0.012315	0.874258	0.6752	0.834066	4	1	0
1071	1072	303	607.145	351.188	0.103629	77.1127	3201#3285#3286#3287#3274#3148	0.00489166	-1.45715	0.504711	0.774857	4	1	0
1072	1073	576	609.167	848.464	1.25907	116.669	3203#3284#3288#3272#3289#3290#3291#3212	-0.0170201	-0.271086	0.466118	0.860638	8	1	0
1073	1074	352	609.091	395.455	0.923934	77.2548	3170#3128#3194#3292#3293#3278#3294	0.010765	-0.770477	0.860373	0.48535	6	1	0
1074	1075	220	606.505	309.777	2.35572	63.3553	3296#3186#3221#3223#3295#3199	0.0102702	1.12749	0.698927	0.63979	6	1	0
1075	1076	272	610.243	519.022	0.677829	77.1543	3297#3298#3236#3196	0.0474608	0.998276	0.374924	0.521241	4	1	0
1076	1077	356	615.278	203.986	2.63943	82.0833	3299#3300#3301#3302#3245	0.0282042	-1.19323	0.889889	0.840751	6	1	0
1077	1078	286	614.021	272.108	0.881218	79.6396	3218#3303#3304#3145#3305	0.0260164	-0.748231	0.233059	0.821869	5	1	0
1078	1079	331	615.556	534.287	2.46811	98.7107	3298#72#3306#3307#3197#3213	-0.0248134	0.861416	0.637011	0.847844	5	1	0
1079	1080	425	610.786	803.774	1.55795	92.0833	3282#3237#3208#3308#3309#3310	0.015229	-0.0411089	0.31285	0.523823	5	1	0
1080	1081	145	608.545	875.407	1.49781	63.799	3312#3161#3273#3291#3311	0.00851039	-0.0613409	0.319381	0.911153	5	1	0
1081	1082	226	610.106	665.412	1.78498	77.3553	3265#3313#3314#3190#3262#3279	-0.00282323	0.136864	0.185916	0.937364	6	1	0
1082	1083	541	622.677	415.536	0.191321	100.083	3315#3316#3317#3129#3163#3294	0.00706477	-1.30371	0.464989	0.722042	6	1	0
1083	1084	84	612.738	494.738	0.797098	48.2843	3264#3318#3319	0.124929	-0.646525	0.15999	0.802152	5	1	0
1084	1085	248	616.944	507.98	0.636224	76.4264	3297#3235#3319#3320#72#3321#3322	-0.0248597	-0.7364	0.407386	0.906809	6	1	0
1085	1086	243	613.329	763.885	1.80863	69.3553	3281#3268#3206#3271#3323	0.00915984	0.191072	0.23794	0.872649	3	1	0
1086	1087	372	623.5	250.344	0.435434	91.0538	3328#3143#3225#3324#3325#3326#3327	0.00280411	-1.14475	0.487568	0.904138	7	1	0
1087	1088	568	622.067	551.952	1.78262	105.882	3329#3330#3331#3253#3307#3214	0.00538055	0.0380324	0.571076	0.737607	6	1	0
1088	1089	432	620.988	720.137	0.995555	96.1249	3266#3332#3333#3334#3335#3336#3242	-0.0301242	-0.456322	0.504639	0.83374	7	1	0
1089	1090	619	628.11	435.809	2.97617	106.225	3317#3337#3338#3339#3164#3340#3180	-0.00555326	-1.56709	0.554961	0.838382	8	1	0
1090	1091	208	617.466	457.043	2.12581	61.1127	3340#3181#3341#3342#3247	0.0285277	0.948433	0.694968	0.649473	5	1	0
1091	1092	406	617.589	688.685	1.43605	99.9828	3280#3344#3345#3314#3346#3332#3241#3343	0.00270518	-0.263889	0.36389	0.726583	7	1	0
1092	1093	641	626.562	329.14	0.893505	125.338	3296#3200#3347#3348#3349#3285	-0.00561816	-0.679576	0.610719	0.865033	11	1	0
1093	1094	533	623.966	489.722	1.07927	107.054	3249#3350#3318#3351#3320#3263	-0.00363097	-0.323088	0.538726	0.742483	6	1	0
1094	1095	1184	629.269	774.717	1.46911	188.066	3267#3207#3336#3352#3353#3354#3323#3355#3356#3308#3357	-0.0214868	-0.0048759	0.455224	0.850246	5	1	0
1095	1096	266	618.613	883.767	1.42772	80.669	3360#3290#3358#3311#3359	-0.000906939	-0.0138791	0.437028	0.784292	5	1	0
1096	1097	287	623.171	225.516	0.677282	78.669	3232#64#3361#3362#3363#3302#3246	-0.0368839	-0.963802	0.410794	0.828888	4	1	0
1097	1098	93	617.237	259.108	0.632786	44.2843	3328#3364#3303#3144	0.0729048	-0.991858	0.0825499	0.851729	4	1	0
1098	1099	215	625.242	386.907	0.244312	69.1127	3365#3366#3292#3277	0.0156179	-1.15867	0.320114	0.906637	6	1	0
1099	1100	252	625.889	361.492	0.643419	73.1543	18#3287#3367#3275	-0.0200552	-0.865641	0.346763	0.778603	8	1	0
1100	1101	374	625.016	818.452	2.09284	87.4975	3283#3368#3288#3369#3370#3371#3356#3310	-0.019633	0.500009	0.6282	0.885212	3	1	0
1101	1102	362	625.696	903.865	1.52899	81.7401	3376#3372#3373#3374#3359#3375	-0.0096179	-0.572295	0.519679	0.387128	6	1	0
1102	1103	154	626.11	239.305	0.493425	64.7696	3233#3377#3363#43#3324	-0.0260987	-0.993121	0.378853	0.918054	5	1	0
1103	1104	196	620.648	663.816	1.46518	67.9411	3313#3378#3379#3261#3343	0.0215656	-0.194492	0.155327	0.8913	4	1	0
1104	1105	297	630.037	472.226	0.280662	76.7696	3248#3380#3381#3382#3350#3342	0.0147923	-1.45333	0.614213	0.906915	3	1	0
1105	1106	143	623.294	798.021	1.04341	59.6985	3368#3357#3309	0.0422668	-0.612769	0.0813847	0.789699	6	1	0
1106	1107	540	633.415	312.856	0.831887	113.782	3347#3220#3383#3384#3385#3295	-0.0127669	-0.58903	0.330873	0.872609	5	1	0
1107	1108	732	628.471	845.384	1.65822	126.669	3289#3386#3371#3387#3388	-0.00763346	0.156077	0.346649	0.895049	6	1	0
1108	1109	527	635.867	293.643	0.660754	103.64	3392#3219#3383#3305#3389#3390#3391	-0.0169241	-0.934861	0.429924	0.675871	10	1	0
1109	1110	1219	640.796	657.156	1.3607	161.196	3393#3394#3378#3395#3396#3397#3398#3399#3400#3260	0.00345253	0.186478	0.672721	0.878935	7	1	0
1110	1111	230	630.335	401.048	0.524255	76.4264	3315#3366#3401#3402#3293	0.00323944	-0.83458	0.316897	0.863713	5	1	0
1111	1112	240	630.829	273.733	0.753613	73.8406	3364#3304#3403#3404#3389#3327	-0.00129616	-0.843361	0.269942	0.947441	5	1	0
1112	1113	173	628.023	879.561	1.27021	77.3553	3388#3372#3405#3358#3406	-0.0101337	-0.404203	0.2374	0.911297	6	1	0
1113	1114	70	626.843	194.671	0.932412	39.1127	3408#3409#3300#3407	0.0150386	-1.01302	0.581059	0.695629	5	1	0
1114	1115	576	637.066	213.122	0.377203	101.882	3408#3361#3410#3411#3412#3301	0.00622682	-1.25341	0.947344	0.41524	6	1	0
1115	1116	545	636.466	626.073	2.33117	99.598	3393#3413#3414#3257#3259	0.0163963	0.94264	0.540727	0.927167	4	1	0
1116	1117	495	640.01	355.762	0.814779	103.397	3349#3286#3415#3367#3416#3417#3418	0.000456554	-0.71402	0.641494	0.711556	5	1	0
1117	1118	360	633.642	707.806	1.80316	83.6396	3346#3333#3419#3420#3421	-0.00278405	0.120461	0.546097	0.724317	6	1	0
1118	1119	495	638.396	570.281	3.10246	98.0833	3424#3425#3426#3331#3254#3422#3423	0.0051888	0.900883	0.829874	0.606004	5	1	0
1119	1120	108	627.861	588.481	1.84764	46.2843	3426#3427#3255	0.042717	0.159335	0.295279	0.673794	5	1	0
1120	1121	540	635.787	603.106	2.35393	109.882	3425#3427#3428#3429#3413#3256#104	-0.00176951	0.355216	0.621154	0.86625	3	1	0
1121	1122	203	630.591	688.581	1.92144	60.1838	3345#3430#3399#3431#3419	-0.0101059	0.210495	0.630157	0.318179	6	1	0
1122	1123	134	629.828	457.858	1.50495	52.4853	3380#7#3432#3339#3341	-0.0301137	0.149822	0.970344	0.716773	4	1	0
1123	1124	564	640.441	529.55	0.445755	105.74	3329#3433#3322#3434#3306#3435#3436	-0.0142188	1.53649	0.879685	0.870383	4	1	0
1124	1125	103	630.107	672.854	1.20739	54.0416	3344#3379#3430#3400	0.0512806	-0.381735	0.0771275	0.442654	7	1	0
1125	1126	421	643.209	263.971	0.0533672	92.2254	3403#3437#3326#3438#3439	0.0207971	-1.03112	0.614509	0.892866	6	1	0
1126	1127	599	642.434	499.262	1.97062	114.912	3440#3441#3442#3351#3433#3321	-0.00462138	0.620048	0.600354	0.356205	5	1	0
1127	1128	547	643.133	748.512	1.08899	107.539	3443#3444#3445#3446#3335#3352	-0.00498249	-0.285205	0.62642	0.798236	5	1	0
1128	1129	463	643.756	868.92	1.03059	92.0833	3447#3448#3449#3450#3387#3405	0.00720115	-0.177732	0.599136	0.878422	4	1	0
1129	1130	562	642.738	924.6	1.19164	109.054	3451#3452#3453#3375	-0.00814327	-0.389473	0.268177	0.54771	6	1	0
1130	1131	197	638.162	885.563	1.34189	67.8406	3450#3373#3406#3454	0.00494746	-0.438806	0.390602	0.819833	4	1	0
1131	1132	329	647.28	194.884	2.99951	88.0833	3456#3457#3410#3455#3407	-0.00155942	1.49095	0.4512	0.442471	7	1	0
1132	1133	419	644.554	385.494	0.640491	92.5685	3458#18#3459#3460#3365#3401#3418#3276	-0.0201346	-0.743119	0.688297	0.748813	5	1	0
1133	1134	489	649.581	245.487	0.687469	102.468	3377#3362#3461#3462#3463#3437#3325	-0.000365111	-0.846672	0.259001	0.892313	6	1	0
1134	1135	414	648.604	444.995	1.92765	94.3259	7#3464#3465#3338#3466#3467#3468	-0.0332251	-0.543128	0.919733	0.394316	5	1	0
1135	1136	394	646.594	551.485	0.0323731	82.4264	3330#3436#3469#3470#3422	0.0145086	0.183516	0.878446	0.597728	6	1	0
1136	1137	576	649.493	730.484	0.915959	114.51	3472#3473#3443#3334#172#3421#3471	-0.0279697	-0.527613	0.542294	0.872454	7	1	0
1137	1138	170	641.671	460.512	0.912267	60.2843	3474#3475#3381#3432#3468	0.0228684	-0.837715	0.322335	0.507121	3	1	0
1138	1139	12	636.833	810.667	1.73419	17.8995	3476#3369#3355	0.293068	-0.12341	0.269588	0.811971	5	1	0
1139	1140	313	649.572	590.329	1.06911	82.9117	3424#3428#3477#3478	0.0500736	-0.40019	0.408689	0.871244	7	1	0
1140	1141	513	650.524	904.29	1.31731	115.296	3479#3480#3449#3481#3451#3454#3374	-0.0232282	-0.306455	0.417021	0.82138	4	1	0
1141	1142	481	657.058	229.183	0.266602	109.882	64#3412#3461#3482#3483#3484	-0.0215485	1.53061	0.508649	0.863651	5	1	0
1142	1143	794	650.573	803.965	1.78014	128.368	3488#3489#3476#3354#3370#3485#3486#3487	-0.0182664	0.132696	0.532488	0.811506	8	1	0
1143	1144	515	647.216	840.812	1.3741	106.426	3489#3490#3491#3447#3386	-0.00317645	-0.330493	0.3115	0.785585	5	1	0
1144	1145	229	652.69	182.969	2.97644	75.4558	3456#3492#3493	0.0244218	1.28084	0.185825	0.765414	6	1	0
1145	1146	1155	657.232	410.66	1.95415	148.61	3460#3316#3494#3495#3496#3464#40#3497#3337#3402#3498	-0.0438737	-0.402957	0.792717	0.601802	4	1	0
1146	1147	183	648	475.978	2.81246	62.2843	3440#3475#3382#3499	0.0236269	0.522359	0.804896	0.435059	10	1	0
1147	1148	300	647.683	695.52	1.51767	79.2548	3398#3431#3500#3420#3501#3471#159	-0.0177615	0.344633	0.49955	0.711283	3	1	0
1148	1149	118	645.941	772.847	1.28878	48.3848	3446#3353#3485#3502	0.0509795	-0.335953	0.303343	0.810915	4	1	0
1149	1150	336	656.539	279.729	0.348512	82.8112	3504#3505#3404#3390#3439#3503	-0.0103333	1.33223	0.702886	0.658932	6	1	0
1150	1151	638	660.843	338.503	0.42856	113.983	3506#3507#3508#3348#3509#3510#3415#3385	-0.0238137	-0.971563	0.530033	0.618134	5	1	0
1151	1152	69	650.986	376.232	0.77553	47.1127	3458#3511#3512#3417	-0.0259329	-0.904935	0.205666	0.941405	4	1	0
1152	1153	602	659.11	507.884	1.8747	108.711	3442#3513#3514#3434#3515	-0.0206153	0.867755	0.813886	0.822124	8	1	0
1153	1154	391	659.013	298.233	0.825274	93.7401	3505#3516#3517#3518#3391	-0.0103662	-0.803567	0.308337	0.851424	5	1	0
1154	1155	233	653.717	316.871	0.995038	63.6985	3392#3506#3384#3518#3519	0.024437	-0.513897	0.387242	0.716493	5	1	0
1155	1156	212	652.382	623.288	1.5171	74.6274	3520#3394#3429#3414	0.0283728	0.0292509	0.313689	0.844519	5	1	0
1156	1157	682	662.975	719.207	1.16088	124.024	3472#3521#3522#3523#3501	0.000426814	-0.268643	0.289935	0.949211	4	1	0
1157	1158	505	659.842	775.566	1.27757	115.054	3524#3445#3525#3526#3486#3502	-0.0132598	-0.286693	0.456316	0.900762	6	1	0
1158	1159	674	666.657	482.221	1.15492	143.296	3441#3474#3527#3528#3529#3513#3467#3499	-0.0250139	-0.506968	0.353111	0.9376	8	1	0
1159	1160	406	660.02	360.054	1.85164	93.4975	3510#3511#3416#3530	-0.0037839	-0.314399	0.674434	0.58249	4	1	0
1160	1161	155	663.013	196.703	2.40459	64.4264	3457#3531#3532#3533	0.0225389	1.02389	0.260291	0.84443	8	1	0
1161	1162	393	666.608	213.644	0.323621	90.669	3536#3537#3411#3482#3533#3534#3535	-0.00632398	-1.24737	0.511162	0.919887	9	1	0
1162	1163	914	664.879	585.585	1.33064	151.196	3538#3539#3540#3541#3477#3542#3543#3470#3423	-0.00865987	-0.100988	0.28704	0.851523	7	1	0
1163	1164	896	668.326	946.592	1.08297	133.095	3544#3481#3545#3546#3547#3452#3548#3549	-0.0228527	-0.594999	0.487418	0.938323	4	1	0
1164	1165	818	667.807	540.056	1.57993	128.125	3538#3435#3515#3469#3550#3551	-0.0132423	-0.0974491	0.660665	0.733741	8	1	0
1165	1166	747	665.461	673.407	1.24633	144.225	3552#3553#3554#3555#3556#3397#154#159	-0.0123307	0.0139118	0.242831	0.872364	6	1	0
1166	1167	859	665.885	831.47	1.47469	155.196	3488#3490#3557#3558#3559#3560	-0.0156396	-0.0178904	0.431112	0.893061	6	1	0
1167	1168	1020	667.785	874.27	1.57576	135.74	3491#3479#3448#3560#3561#3562#3563#3564	-0.0130088	-0.104595	0.661197	0.669825	6	1	0
1168	1169	243	660.313	622.535	1.57079	96.0833	3520#3395#3478#3543#104#3565	-0.0182394	0.0197468	0.369787	0.956958	5	1	0
1169	1170	267	664.895	696.993	0.935367	95.1543	3521#3556#3500#3566#3567	-0.0142069	-0.55053	0.232533	0.941641	5	1	0
1170	1171	660	677.494	371.505	2.98107	136.61	3568#3569#3570#3571#3459#3509#3512#40#3530	-0.032275	-1.30627	0.796739	0.493866	5	1	0
1171	1172	466	667.245	453.391	1.14369	92.4264	49#3572#3573#3574#3527#3466	-0.0190164	-0.927553	0.719259	0.704989	8	1	0
1172	1173	236	667.521	433.458	0.592988	68.2843	3572#3575#3465#3498	0.0157471	-1.0257	0.636013	0.536665	4	1	0
1173	1174	441	670.81	270.048	0.808086	89.397	114#3463#3576#3577#3578#3579#3438#3503	-0.0375488	-0.634137	0.54273	0.712333	5	1	0
1174	1175	446	667.321	907.056	1.73573	96.4264	3480#3544#3564#3580#3581	0.00995429	-0.182157	0.475446	0.849779	7	1	0
1175	1176	208	667.899	630.562	1.74528	82.5269	3552#3396#3542#3565#3582#3583	-0.000652864	0.367386	0.170192	0.897773	6	1	0
1176	1177	543	671.794	766.61	1.34617	121.296	3584#3473#3585#3586#3587#3444#3524	-0.00707272	-0.31854	0.294394	0.946788	6	1	0
1177	1178	536	674.698	322.037	0.912889	97.9828	3507#3588#3589#3590#3517#3519	-0.00803658	-0.68749	0.471645	0.775693	6	1	0
1178	1179	189	669.746	247.593	0.855899	56.4264	3462#3591#3592#3576#3484	0.0462075	-0.791002	0.403731	0.524422	5	1	0
1179	1180	129	671.868	200.504	2.26844	50.5269	3593#3594#3532#3534	0.059644	1.12578	0.577873	0.943264	4	1	0
1180	1181	129	675.465	384.512	3.04593	56.3848	3571#3494#3595#3596	0.0320131	1.50706	0.161565	0.810054	4	1	0
1181	1182	872	692.028	181.383	2.90986	144.953	3600#3601#3602#3492#3593#3531#3597#3598#3599	-0.0259612	1.46184	0.570425	0.601664	4	1	0
1182	1183	435	678.352	297.68	1.03921	94.5685	3504#3603#3604#3588#3579#3516	0.00651477	-0.602839	0.353616	0.941158	6	1	0
1183	1184	357	681.118	633.675	2.178	117.64	3605#3606#3607#3608#88#3609#154#3583	-0.026184	0.447973	0.446889	0.888185	6	1	0
1184	1185	89	671.382	800.034	1.956	41.4558	3557#3526#3610#3487	0.0908008	0.107619	0.275078	0.870566	9	1	0
1185	1186	525	689.175	396.92	0.276139	119.054	3495#3611#3596#3612#3613	-0.0177047	-1.28116	0.363991	0.47013	4	1	0
1186	1187	105	671.448	653.59	1.0075	44.8701	3553#3609#3614	0.159486	-0.154417	0.0460525	0.740204	3	1	0
1187	1188	213	677.15	743.676	1.5667	66.3259	3616#3584#3523#172#3615	-0.0474629	0.0773401	0.811071	0.922337	5	1	0
1188	1189	696	678.556	989.553	1.45461	129.64	3617#3618#3619#3548	-0.0234756	-0.42478	0.262609	0.900374	4	1	0
1189	1190	1282	696.949	531.64	0.77472	168.551	3620#3621#3622#3623#3624#3529#3625#3514#3626#3550	-0.039675	-0.894694	0.583134	0.886602	10	1	0
1190	1191	545	682.752	923.341	1.12997	114.024	3545#3627#3628#3581#3629#3630	-0.0177378	-0.526804	0.719732	0.583733	6	1	0
1191	1192	248	678.585	235.827	1.03183	66.3259	3632#3591#3483#107#3631	-0.00936507	-0.472499	0.524059	0.853958	5	1	0
1192	1193	735	682.642	565.019	1.64992	119.397	3633#3634#3539#3626#3551	-0.00589089	0.0270309	0.351878	0.669811	4	1	0
1193	1194	688	698.606	253.769	2.90228	134.61	3635#3636#3637#3638#3639#3592#3640#3577#107	-0.0200592	1.40143	0.556443	0.886143	8	1	0
1194	1195	268	678.873	616.802	1.66543	77.1127	3541#3605#3641#3642#3582	-0.0283375	0.210258	0.332251	0.846534	4	1	0
1195	1196	221	679.701	667.371	1.29437	73.598	3554#88#3643#3644#3614	0.0134653	-0.16797	0.244512	0.903835	4	1	0
1196	1197	573	686	493.724	1.2642	123.397	49#3620#3528#3645#3646#3647	-0.0401198	-0.453574	0.625767	0.928252	8	1	0
1197	1198	674	682.263	805.188	1.74694	138.468	3648#3649#3650#3587#3651#3525#3558#3610	-0.0111806	0.0386181	0.244455	0.908036	5	1	0
1198	1199	444	688.212	412.383	0.474647	91.2548	3652#3653#3654#3496#3613	-0.00566891	-1.1409	0.674174	0.842565	7	1	0
1199	1200	665	687.586	439.245	1.11958	115.296	3573#3654#3655#3575#3656#3497#3657#3658#3659	-0.0255702	-0.559467	0.439988	0.762899	6	1	0
1200	1201	407	686.452	465.862	1.10009	91.397	3574#3659#3660#3661#3645#3662	0.00590203	-0.295631	0.438654	0.858552	9	1	0
1201	1202	334	682.796	725.982	1.21293	88.9117	3664#3665#3522#3666#3567#3663#3615	0.0043271	-0.0289775	0.251896	0.763145	5	1	0
1202	1203	334	688.829	206.775	0.440422	84.4264	3602#3667#3668#3669#3670#3671#3594#3535	-0.0124357	-1.04233	0.509128	0.879323	9	1	0
1203	1204	348	683.287	692.994	1.62841	92.7696	3555#3672#3673#3674#3644#3566#3663	-0.00810016	0.142428	0.336858	0.898817	7	1	0
1204	1205	920	694.845	856.554	0.961872	143.924	3680#3651#3559#3561#3675#3676#3677#3678#3679	-0.0108271	-0.463974	0.452933	0.827347	8	1	0
1205	1206	800	693.711	348.424	2.71612	117.782	3568#3681#3682#3683#3508#3684#3685#3590	-0.0318437	1.5459	0.802544	0.719605	4	1	0
1206	1207	287	685.735	593.404	2.02219	80.1838	3634#3540#3686#3687#3641	0.0119287	0.399731	0.259738	0.852146	5	1	0
1207	1208	288	687.292	946.295	1.2365	76.0833	3688#3689#3546#3630	0.0255864	-0.333072	0.679231	0.44946	8	1	0
1208	1209	115	685.522	227.383	0.866522	50.1838	3537#3690#3691#3631	0.0269923	-0.602849	0.398663	0.7386	8	1	0
1209	1210	249	689.57	269.582	3.05308	82.0833	3640#3578#3692#3693	0.0269779	1.31952	0.609493	0.580332	3	1	0
1210	1211	729	694.89	757.528	1.19491	129.539	3616#3696#3585#3697#3666#3698#3694#3695	-0.0116802	-0.25533	0.487191	0.874913	4	1	0
1211	1212	331	689.19	905	1.11325	95.9828	3699#3700#3563#3627#3580	-0.00334336	-0.254812	0.221605	0.892949	5	1	0
1212	1213	516	690.114	655.471	1.40276	112.569	3701#3702#3703#3608#3672#3643	0.0151366	-0.1687	0.120008	0.876959	5	1	0
1213	1214	273	690.861	777.388	0.940618	76.9117	3648#3586#3698#3704	-0.0126074	-0.471059	0.316099	0.756817	7	1	0
1214	1215	488	690.654	880.426	1.18833	104.811	3680#3699#3705#3562	-0.00643778	-0.399489	0.263433	0.843951	4	1	0
1215	1216	518	698.612	968.452	0.155599	112.024	3617#3689#3706#3547#3707#3708#3709	-0.0189812	-1.54566	0.809468	0.836537	4	1	0
1216	1217	94	688.404	218.926	0.492548	46.2843	3536#3671#3690#3710	0.0779841	-1.17121	0.548969	0.932974	5	1	0
1217	1218	534	698.213	232.62	1.97978	114.125	3632#3712#3713#3635#3670#3691#3710#3711	-0.0206373	0.560968	0.582028	0.903021	8	1	0
1218	1219	385	697.078	303.114	0.85644	110.953	3714#114#3715#3603#3716#3717#3693	-0.0292383	-0.609028	0.380783	0.80215	4	1	0
1219	1220	99	694.323	195.384	2.72372	56.5269	3601#3667#3718	0.0373507	1.44743	0.24511	0.764696	5	1	0
1220	1221	433	697.457	324.305	0.773999	94.8112	3681#3604#3589#3717#3719#3720	-0.0272335	-0.933873	0.511031	0.832094	6	1	0
1221	1222	131	689.405	714.137	0.946652	51.6985	3664#3721#3674#3722#3723	0.0326602	-0.353707	0.297017	0.900034	3	1	0
1222	1223	373	701.351	279.091	2.68368	85.9828	3714#3639#3692#3724#3725#3726	0.00604182	1.05669	0.357887	0.723839	5	1	0
1223	1224	316	692.832	820.522	1.66309	74.1838	3728#3729#3650#3675#3727	0.0157019	0.229235	0.339077	0.790417	6	1	0
1224	1225	383	705.258	390.157	0.598064	99.1543	3570#3730#3731#3732#3733#3734#3611#3595	-0.0395488	-1.04472	0.454773	0.72425	8	1	0
1225	1226	1018	705.546	605.906	1.02715	141.681	3606#3687#3735#3736#3737#3642#3738#3739#3740	-0.0121565	-0.283478	0.609159	0.927579	8	1	0
1226	1227	313	692.802	997.016	1.51847	92.1838	3618#3709#3741#3742	-0.00206563	-0.0442477	0.228578	0.944382	4	1	0
1227	1228	534	701.507	635.61	1.20852	102.225	3744#3745#3701#3607#3740#3743	0.0102494	-0.373099	0.356838	0.796312	6	1	0
1228	1229	321	696.9	695.417	1.60676	84.3259	3746#3747#3748#3749#3703#3673#3721	-0.0111554	-0.192924	0.504036	0.755353	6	1	0
1229	1230	240	705.704	295.254	0.527035	72.4264	3715#3750#3751#3752#3726	-0.00142889	-1.25589	0.386765	0.758686	5	1	0
1230	1231	201	699.488	488.94	0.96547	69.2548	3753#3754#3662#3646	-0.0104188	-0.283551	0.635866	0.841032	5	1	0
1231	1232	355	699.279	562.766	1.62989	93.8406	3633#3686#3735#3625#3755	0.00512556	0.0571047	0.470273	0.855043	4	1	0
1232	1233	142	696.394	730.472	1.20022	54.0416	3665#3723#3756#3757#3694	0.0191219	-0.209398	0.312865	0.880876	5	1	0
1233	1234	193	702.44	431.233	0.931385	65.7401	3760#3653#3655#3758#3759	0.0242625	-0.655319	0.413494	0.902211	5	1	0
1234	1235	269	701.048	672.532	1.80151	89.0122	3745#3761#3762#3746#3702#94	0.00107514	-0.100227	0.351322	0.864999	5	1	0
1235	1236	500	703.636	796.704	1.7585	96.5685	3649#3697#3763#3764#3765#3704#3727	-0.00990235	0.0798644	0.414097	0.89875	4	1	0
1236	1237	431	705.288	949.807	1.05439	101.054	48#164#3766#3688#3706#3629	-0.0392373	-0.453674	0.370855	0.78901	7	1	0
1237	1238	252	702.611	715.294	1.53133	70.669	3749#3767#3768#3722#3756	0.00246546	-0.145642	0.29903	0.733545	4	1	0
1238	1239	336	705.155	844.396	1.12966	95.9828	3729#3769#3770#3676	0.00486744	-0.239309	0.233716	0.885799	9	1	0
1239	1240	772	706.574	908.509	1.5345	142.953	3700#164#3705#3771#3772#3628#3773#3774#3679#3775	-0.0159602	0.202523	0.532047	0.932888	4	1	0
1240	1241	242	705.24	984.649	0.61735	67.1127	3776#3777#3708#3741	0.0324586	-0.785307	0.377929	0.819398	5	1	0
1241	1242	280	710.196	193.746	2.54234	81.7401	3600#3778#3779#3780#3668#3781#3718	-0.0202642	1.03668	0.442945	0.919079	6	1	0
1242	1243	222	706.131	375.725	0.852718	74.0833	3569#3730#3685#3782	-0.0100955	-0.538915	0.319761	0.697118	7	1	0
1243	1244	206	705.102	465.301	0.790056	63.3553	3783#3784#3658#3660	0.0371059	-0.356578	0.419948	0.885682	6	1	0
1244	1245	396	711.654	484.598	0.78361	104.225	3784#3785#3753#3786#3787#3661#77	-0.0296334	-0.964488	0.548205	0.700227	4	1	0
1245	1246	626	714.168	508.783	0.26244	111.983	3621#3754#3787#3788#3789#3790#3647	-0.0220309	-0.955491	0.71703	0.919149	4	1	0
1246	1247	70	702.886	445	1.58405	39.4558	3760#6#3656#3791	-0.092001	-0.0182788	0.701989	0.751458	3	1	0
1247	1248	537	715.659	367.62	1.11848	114.61	3792#3793#3731#3684#3782#10	-0.0213713	0.0290373	0.525033	0.825114	7	1	0
1248	1249	550	714.598	421.76	1.0519	105.397	3794#3795#3652#3796#3734#3612#3758	-0.01395	-0.445075	0.455842	0.867385	5	1	0
1249	1250	307	714.668	456.801	0.758859	83.397	3797#3798#3799#3783#3657#77#3791	-0.0106367	-0.61779	0.585816	0.807639	6	1	0
1250	1251	216	708.866	572.37	1.84012	69.598	3#3624#3800#3736#3801#3755	0.00226686	0.241167	0.272306	0.640937	6	1	0
1251	1252	518	712.031	739.108	1.72049	106.225	3768#3802#3803#3804#3757#3805#3695	-0.0136862	0.117941	0.500184	0.83141	7	1	0
1252	1253	972	718.377	825.692	1.12182	133.581	3728#3808#3765#3769#3806#3807	-0.00395684	-0.199122	0.598882	0.914424	5	1	0
1253	1254	744	721.677	946.676	1.10224	133.095	3809#3810#3811#3812#3766#3775	0.00940761	-0.483019	0.511026	0.759799	6	1	0
1254	1255	221	712.679	208.765	0.288531	64.7696	3781#3813#3669#3814#3815#3711	0.0147698	-1.48141	0.38205	0.781399	6	1	0
1255	1256	231	712.762	159.87	1.0062	66.4264	3816#3817#3818#11#3598	-0.0227349	-0.441374	0.812662	0.804697	7	1	0
1256	1257	211	712.185	657.872	1.53105	63.598	3744#3761#3819#3820	0.0661633	-0.00227391	0.264834	0.689594	4	1	0
1257	1258	406	715.397	709.345	1.31946	88.4264	3824#3748#3767#3802#3821#3822#3823	0.00876906	-0.265914	0.509947	0.815632	4	1	0
1258	1259	148	709.541	682.845	1.49997	57.799	3825#3762#3747#3821	0.0191702	-0.299188	0.379905	0.918964	4	1	0
1259	1260	264	717.909	227.167	2.30281	84.9117	3713#3826#3827#3828#3636#3829#3814#26	-0.0318753	0.685033	0.388799	0.246904	5	1	0
1260	1261	142	714.408	266.148	1.05695	49.3553	3638#3830#3831#105#3724	-0.0553005	0.47695	0.797449	0.400494	4	1	0
1261	1262	389	717.923	317.481	1.76227	84.8112	3716#3719#3752#3832#3833	0.0104785	-1.43464	0.783384	0.911152	7	1	0
1262	1263	198	718.672	443.51	0.546809	64.1838	3796#3797#6#3834#3759	-0.0288863	-1.2244	0.801498	0.807019	6	1	0
1263	1264	636	718.41	770.376	1.56776	112.125	3696#3763#3835#3836#3805#3837	-0.0151974	0.0295979	0.382842	0.728939	4	1	0
1264	1265	482	723.521	282.77	2.39907	91.1543	3840#3841#3750#3831#3725#3838#3839	-0.000634131	0.972603	0.576229	0.859699	5	1	0
1265	1266	597	731.41	333.352	0.0119258	116.953	3842#3682#3843#3844#3845#3720#3833	-0.0333509	1.48866	0.662268	0.788174	7	1	0
1266	1267	503	725.807	531.724	0.669508	98.8112	3622#3846#3847#3848#3790	-0.0222456	-0.90627	0.415163	0.729985	7	1	0
1267	1268	66	714.212	218.788	2.69438	37.799	3712#3826#3815	0.146219	1.33488	0.400035	0.61358	5	1	0
1268	1269	428	724.734	589.787	2.46925	100.368	3#23#3849#3737#3850#3851#3852	-0.0319779	-0.411057	0.76282	0.737288	3	1	0
1269	1270	235	719.502	574.328	1.88974	72.669	3801#3849#3853	0.0787004	-0.409156	0.408018	0.939519	6	1	0
1270	1271	401	719.731	681.309	1.50936	107.497	3856#3825#3820#3854#3822#94#3855	-0.0138616	-0.0475573	0.46317	0.779347	3	1	0
1271	1272	251	724.673	151.116	3.03134	68.9117	3857#3858#3859#3816	0.0498861	1.26837	0.531038	0.919263	4	1	0
1272	1273	509	722.32	641.947	1.38891	104.326	3860#3861#3862#3863#3739#3819#3854#3743	0.000277926	-0.158221	0.246138	0.698171	8	1	0
1273	1274	556	726.106	854.214	2.27378	118.225	3808#3864#3865#3770#3677	0.00633293	0.385647	0.272718	0.855686	5	1	0
1274	1275	570	729.37	876.007	2.35523	109.397	3865#3866#3867#3771#3868#3869#3678#3870	-0.0109665	0.543247	0.665649	0.861914	8	1	0
1275	1276	157	717.573	896.452	1.22286	63.9411	3872#3772#3870#3871	0.0158575	-0.298932	0.171625	0.608469	4	1	0
1276	1277	338	725.322	244.18	1.50284	85.7401	3873#3874#3875#3829#3637#105	-0.0201168	0.760996	0.716538	0.887383	5	1	0
1277	1278	457	727.972	354.245	0.974222	100.225	3792#3683#3876#3845#3877#22	-0.0272801	-0.99975	0.457804	0.530324	5	1	0
1278	1279	255	726.227	172.984	3.13336	74.4264	3778#3878#3879#3817#3599	0.00729858	1.48348	0.468811	0.847144	5	1	0
1279	1280	213	724.197	200.211	1.42527	64.3259	3780#3813#3880#3881#26	-0.0518443	-0.00546211	0.738821	0.888787	7	1	0
1280	1281	491	727.662	477.497	1.19713	96.1249	3799#3785#3882#3883#3884	0.00852186	-0.0275695	0.531309	0.771664	8	1	0
1281	1282	547	729.627	559.737	1.11803	107.296	3623#3848#3800#3850#3885#3853#3886#3887	-0.0231048	-0.660766	0.486558	0.723344	5	1	0
1282	1283	761	731.034	804.066	1.10739	130.853	3888#3889#3890#3891#3764#3837#3806	-0.00850312	-0.295643	0.391743	0.531218	4	1	0
1283	1284	520	724.169	987.867	1.27701	109.74	3776#48#3812#3892#3893#3707	-0.00193198	-0.445562	0.395543	0.78646	4	1	0
1284	1285	362	730.865	307.768	0.767836	93.0538	3841#3842#3894#3751#3895#3896#3832	-0.0241937	-0.839197	0.563988	0.829588	6	1	0
1285	1286	68	721.426	408.794	1.02782	40.2843	3794#3733#3897#3898	0.048515	-0.471666	0.264211	0.807475	4	1	0
1286	1287	325	729.517	928.757	0.848099	86.468	3809#3899#3900#3901#3774#3902	-0.00182183	-0.644888	0.481824	0.911324	7	1	0
1287	1288	140	726.814	264.536	0.611436	55.6985	3904#3875#3830#3838#3903	0.0149175	-1.18005	0.344009	0.75915	5	1	0
1288	1289	99	723.374	911.788	2.19957	42.8701	3872#3905#3906#3899#3773	0.031911	0.463417	0.484733	0.772433	5	1	0
1289	1290	285	730.396	898.112	1.03409	74.5269	3905#3907#3908#3869#3871	0.00365467	-0.603802	0.430929	0.721053	5	1	0
1290	1291	417	733.197	400.906	0.544221	88.4264	3732#3909#3910#3911#3912#3897#10	-0.0406602	-0.982238	0.566546	0.829638	7	1	0
1291	1292	725	733.062	748.229	1.25588	124.468	3913#3914#3915#3835#3804#3916#3917	-0.00648845	-0.111233	0.503515	0.772638	6	1	0
1292	1293	429	736.935	184.869	2.80109	91.9828	3920#3921#3779#3879#3880#3918#3919	-0.0299448	1.03065	0.586535	0.592217	5	1	0
1293	1294	348	733.825	380.204	1.40059	88.1838	3793#3922#3923#3877#3909	0.0401179	0.0136612	0.740484	0.747981	7	1	0
1294	1295	235	729.132	619.987	1.42148	73.0122	3924#3860#3925#23#3738	-0.0199838	-0.22	0.335392	0.813642	6	1	0
1295	1296	168	732.435	723.054	0.337253	55.9411	3824#3926#3927#3928#3913#3803	-0.0231756	-1.29339	0.48466	0.857158	4	1	0
1296	1297	517	744.006	160.019	2.91009	105.539	3859#3878#3929#3930#3931#11#3932#3918	-0.0341695	1.14801	0.470327	0.571125	5	1	0
1297	1298	625	737.278	426.634	1.18797	106.669	3936#3795#3912#3898#3933#3934#3935	-0.0243855	-0.451194	0.637598	0.725436	6	1	0
1298	1299	328	735.082	452.701	0.980302	81.9411	3936#3937#3938#3798#3834#3882	-0.00716506	-0.529624	0.410866	0.737096	7	1	0
1299	1300	239	734.707	602.644	2.10103	64.0833	3939#3940#3924#3941#3852	0.0295514	0.357545	0.681917	0.825831	7	1	0
1300	1301	382	736.136	227.079	0.96818	83.4975	3873#3828#3942#3943#3944#3945#3946	-0.0179049	-0.770128	0.781781	0.745689	6	1	0
1301	1302	339	730.914	673.67	1.54413	115.841	3863#3947#3948#3855	-0.0118626	0.0852048	0.132971	0.965408	4	1	0
1302	1303	411	734.959	703.294	2.00802	89.4975	3856#3926#3948#3949#3950#3823	-0.00117866	0.453799	0.399792	0.671798	7	1	0
1303	1304	472	741.79	254.695	2.64553	97.0538	3952#3953#3874#3946#3951#3903	0.00178049	1.30987	0.851898	0.43044	6	1	0
1304	1305	438	738.674	500.687	1.62219	85.7401	3954#3955#3956#3957#3786#3884#3788	-0.00472103	-0.40102	0.725539	0.378368	6	1	0
1305	1306	350	740.857	203.866	2.39757	84.3259	3921#3827#3958#3942#3959#3960#3881	-0.00993743	0.96648	0.575065	0.758574	6	1	0
1306	1307	880	741.889	982.324	1.40166	134.368	3811#3892#3961#3962#3963#3964	0.000813329	-0.146734	0.611462	0.795296	7	1	0
1307	1308	398	741.131	787.676	1.1441	97.0538	3888#3836#3917#3965#3966#3967	-0.000428221	-0.258748	0.389469	0.716648	5	1	0
1308	1309	211	737.365	918.038	1.1936	67.8406	3968#3969#3906#3908#3900	0.0267677	-0.313548	0.389526	0.870362	6	1	0
1309	1310	241	739.436	140.083	2.191	65.7401	3970#3858#3971#3972#3929	-0.00956002	0.27587	0.811264	0.805216	5	1	0
1310	1311	351	740.84	298.843	0.853557	80.2254	3840#131#3973#3974#3894#3975	-0.0221051	-0.468668	0.641639	0.643514	5	1	0
1311	1312	321	744.695	473.103	0.813392	88.5685	3938#3954#3976#3977#3883#15	-0.0370837	-0.634345	0.563858	0.759198	6	1	0
1312	1313	303	740.911	522.492	0.878646	77.4975	3957#3846#3978#3979#3980#3789	-0.0311233	-0.553061	0.742001	0.756328	4	1	0
1313	1314	275	739.702	626.607	1.63329	88.5269	3925#3941#3861#3981#3982	-0.0163918	0.0748322	0.356901	0.931633	5	1	0
1314	1315	637	741.724	665.78	1.50059	141.255	3984#3985#3862#3947#3949#3982#3983	-0.00728843	-0.196005	0.276481	0.962997	7	1	0
1315	1316	299	744.214	355.237	1.11974	80.7696	3986#3987#3876#3844#3988	0.00368738	-0.558066	0.550859	0.817558	5	1	0
1316	1317	367	749.256	271.779	2.81245	87.8406	3904#3953#131#3989#3990#3991#3839	-0.0307237	1.03576	0.542802	0.698427	6	1	0
1317	1318	525	750.051	588.811	0.958974	108.468	3939#3992#3993#3994#3851#3995#3887	-0.0174235	-0.721033	0.521844	0.852848	6	1	0
1318	1319	411	749.912	711.109	2.15091	97.0538	3927#3996#3997#3950#3998#3999	0.00549727	0.473914	0.439066	0.80199	7	1	0
1319	1320	357	744.269	951.252	1.34099	88.5685	4000#4001#4002#3810#3961#3902	0.0159624	-0.236359	0.207857	0.85583	6	1	0
1320	1321	188	745.41	770.553	1.47483	66.4264	4003#3916#3965	0.0322351	-0.0515528	0.391637	0.779737	3	1	0
1321	1322	424	751.535	546.413	0.978365	100.125	4004#4005#4006#3847#3980#3885	-0.0336424	-0.410584	0.533575	0.738475	10	1	0
1322	1323	576	749.613	903.059	1.39324	107.983	3968#3907#4007#4008#4009#4010#4011#3868#4012#4013	-0.013593	-0.148025	0.539995	0.835028	6	1	0
1323	1324	257	751.14	285.588	2.83846	72.0833	3973#3991#4014#4015	0.0313471	1.50822	0.514633	0.95212	7	1	0
1324	1325	358	748.229	563.76	0.966014	83.4975	4016#4006#3992#3886	0.00592112	-0.604254	0.401509	0.835155	4	1	0
1325	1326	208	742.745	845.875	1.44718	81.1127	4017#4018#3891#4019#3864#3866#3807	0.0073996	-0.101132	0.182463	0.780454	4	1	0
1326	1327	307	751.055	125.518	1.92487	74.0833	3970#4020#4021#4022#4023	0.0218766	0.686743	0.530343	0.97304	5	1	0
1327	1328	295	747.573	738.854	1.14347	76.0833	3928#4024#4025#4026#3914#3999	-0.00861711	-0.368974	0.373931	0.843385	6	1	0
1328	1329	107	743.523	872.57	1.78979	67.2132	4019#4007#3867#4027#4028	0.00281859	0.156224	0.151547	0.661006	5	1	0
1329	1330	314	752.051	217.885	3.04787	75.1543	3943#3960#4029#4030#4031	0.0118028	-1.35581	0.725956	0.901499	7	1	0
1330	1331	373	758.606	391.26	3.08434	97.1543	4032#4033#4034#3923#4035#4036#3910	-0.0203393	1.36158	0.537611	0.5595	5	1	0
1331	1332	401	755.025	377.145	0.386018	86.669	4032#3922#3988#4037#22	-0.0240607	-0.846586	0.591047	0.807925	5	1	0
1332	1333	598	756.637	457.811	0.879467	106.711	3937#4038#4039#4040#3976#3935	0.00355997	-0.622571	0.477391	0.85502	6	1	0
1333	1334	168	747.81	931.452	1.36168	61.6985	4000#3969#4041#4013#3901	0.023618	-0.164831	0.28216	0.726534	4	1	0
1334	1335	335	758.179	142.412	2.62665	86.9117	3971#4022#4042#3930#4043	-0.0135062	0.984797	0.287067	0.85833	7	1	0
1335	1336	151	751.563	242.649	0.72261	56.669	3945#4044#4045#4046#3951	0.00779038	-0.765917	0.416032	0.624113	5	1	0
1336	1337	578	758.147	336.197	0.925798	109.983	4048#4049#161#4050#3986#3843#3896#4047	-0.0383976	-0.616828	0.692895	0.701105	7	1	0
1337	1338	264	753.811	490.019	1.33534	74.3259	4051#3955#4052#4053#3977	0.022726	-0.283443	0.435947	0.881332	5	1	0
1338	1339	600	752.652	619.112	1.53543	121.054	3940#4054#4055#4056#3995#3981#3983	-0.0177865	-0.168665	0.505123	0.858569	5	1	0
1339	1340	226	751	408.969	1.60281	73.3553	4036#3911#4057#4058#4059#3933	-0.00781372	-0.441798	0.57313	0.793439	6	1	0
1340	1341	262	751.481	812.027	1.92237	68.669	3889#4060#4061#4062#3967	0.0206626	0.227228	0.444781	0.862143	3	1	0
1341	1342	1118	761.962	831.708	2.11386	145.095	4064#4065#4017#3890#4066#4067#4062#4063	-0.00272001	0.362221	0.488988	0.824868	8	1	0
1342	1343	87	748.149	880.195	1.31873	46.9706	4068#4008#4028	0.0978208	-0.229463	0.166577	0.734052	5	1	0
1343	1344	682	767.968	168.374	2.77803	125.196	4069#4070#4071#4072#4073#4074#3932#3919	-0.0228315	1.19955	0.384642	0.602536	5	1	0
1344	1345	353	758.076	315.32	0.762946	87.0122	166#3975#3895#4075#4076#4077#4047	-0.0193263	-1.0889	0.67968	0.614116	5	1	0
1345	1346	218	754.06	513.376	1.1938	65.4975	19#3956#4053#3978#4078#4079	-0.0534451	-0.0594881	0.928998	0.853865	8	1	0
1346	1347	253	757.897	188.237	3.04742	67.1127	3920#4080#4081#3958#4074	0.0137128	-1.42132	0.751248	0.820407	9	1	0
1347	1348	630	762.792	644.857	1.53691	115.539	3984#129#4082#4083#4084#4056	-0.0181957	-0.612081	0.632593	0.799574	6	1	0
1348	1349	795	758.919	676.994	1.44494	133.296	3985#4084#4085#149#4086#4087#3996	-0.026658	-0.0457502	0.659109	0.802863	5	1	0
1349	1350	705	761.692	878.367	1.11329	122.61	4018#4067#4068#4088#4089#4009#4090#4027#4091	-0.00258561	-0.278611	0.483445	0.525026	5	1	0
1350	1351	235	759.604	231.196	2.61676	65.4975	3944#4092#4044#4093#4031	0.00219696	1.05577	0.537703	0.956753	7	1	0
1351	1352	425	760.802	728.802	1.36873	90.468	4024#138#3998#4094#4095	-0.0165823	0.354345	0.690782	0.657174	4	1	0
1352	1353	559	756.299	774.496	1.59674	133.397	4096#4097#4003#150#4026#3915#4060#3966	-0.0236837	-0.0818161	0.344765	0.753353	5	1	0
1353	1354	564	762.447	437.892	1.00741	110.225	160#4098#4099#4100#4038#4059#3934	-0.0263829	-0.551904	0.415219	0.876433	6	1	0
1354	1355	875	768.122	541.663	1.19974	139.439	4004#4101#4102#4103#4104#4105#3979#4079	-0.0261441	-0.223415	0.577077	0.4703	5	1	0
1355	1356	111	756.486	966.982	1.25065	46.0416	4002#4106#3962#4107#4108	0.045077	-0.456361	0.37834	0.86766	8	1	0
1356	1357	200	760.22	203.44	0.308586	59.3553	4081#3959#4109#4029#4110	0.0360433	-0.941012	0.786055	0.929775	6	1	0
1357	1358	224	760.424	296.129	2.11244	68.1838	4112#4113#3974#4075#4015#4111	0.0167492	0.390102	0.61523	0.621909	6	1	0
1358	1359	471	766.093	365.461	0.854085	108.468	4033#4050#4114#3987#4115#4037	-0.0143251	-0.645698	0.308692	0.411207	5	1	0
1359	1360	475	759.785	943.802	1.45134	105.497	4001#4116#4117#4118#4041#4106#4012	0.0102239	-0.178244	0.150136	0.885744	7	1	0
1360	1361	179	759.335	986.307	1.55766	59.799	4119#4120#3963#4108	0.0350325	0.0285019	0.308097	0.701196	4	1	0
1361	1362	188	764.191	504.957	0.907669	62.0833	97#4052#4121#4122#4123#4078	-0.0184765	-0.47308	0.68394	0.728883	5	1	0
1362	1363	169	766.077	109.994	2.50604	59.4975	4020#4124#4125#4126	0.0196579	1.06115	0.362575	0.727617	4	1	0
1363	1364	556	773.477	255.736	3.0379	112.326	3952#4128#4129#4130#3989#70#4046#4127	-0.0355594	1.51171	0.703644	0.784063	8	1	0
1364	1365	140	766.35	422.729	0.548818	61.0122	4098#4131#99#4132#4058	-0.0234086	-1.0265	0.347396	0.925356	4	1	0
1365	1366	627	773.112	747.648	2.19584	110.711	4096#4133#4134#4135#4136#4025#4137#4095	-0.00535316	0.670764	0.405631	0.821352	7	1	0
1366	1367	246	764.74	920.285	1.10369	70.9117	4116#4138#4011#4139	0.0306282	-0.118782	0.329422	0.758586	4	1	0
1367	1368	817	776.339	410.066	0.673025	135.681	4035#4131#4057#4140#4141#4142#4143	-0.0223596	-0.694477	0.667601	0.895794	7	1	0
1368	1369	435	769.72	483.993	1.54487	95.6396	4144#4145#4051#4040#4121#15	-0.0301809	-0.0486501	0.698201	0.688985	5	1	0
1369	1370	488	766.873	582.084	1.48936	104.184	4016#4146#4147#4148#4005#4105#3993#79	-0.0335089	-0.10961	0.52899	0.742739	7	1	0
1370	1371	264	771.424	240.129	2.91597	71.0122	4149#4150#4045#4093#4127	0.0109779	-1.33773	0.584953	0.880428	4	1	0
1371	1372	593	770.727	795.494	1.26271	128.368	4097#4151#4152#4153#4154#4061#4063	-0.0123145	-0.584989	0.395399	0.829815	7	1	0
1372	1373	259	769.568	852.247	2.28481	70.5685	4066#4088#4155#4156	0.0503498	0.32049	0.263428	0.764492	5	1	0
1373	1374	389	771.823	121.118	2.44559	88.0833	4160#4021#4042#4157#4126#4158#4159	-0.00967144	0.696201	0.404572	0.81145	7	1	0
1374	1375	394	772.764	275.538	2.40987	85.0122	4161#4130#4162#4163#3990#4014#4111	-0.00573612	1.22705	0.71112	0.687975	7	1	0
1375	1376	442	770.541	709.106	1.47016	100.225	4164#4165#4166#4087#3997#4094	0.00995409	-0.150238	0.246941	0.839363	6	1	0
1376	1377	687	778.007	906.543	1.23008	119.196	4167#4168#4169#4010#4170#4138#4091	-0.00904965	-0.201893	0.544548	0.594534	7	1	0
1377	1378	333	774.246	145.078	2.12916	87.9828	4160#4069#4043#4171#3931#4172	-0.000399796	0.715894	0.467944	0.872418	8	1	0
1378	1379	144	768.583	607.59	2.10616	51.3553	4148#4054#3994#4173#4174	0.00493341	0.542396	0.499594	0.709794	5	1	0
1379	1380	615	772.615	986.011	1.24427	128.125	4176#4177#4178#4179#4118#4119#4107#4175	0.00129124	-0.40755	0.292233	0.816194	6	1	0
1380	1381	170	770.688	211.6	2.1045	59.6985	4180#4181#4182#4110#4030	0.0337797	0.589952	0.62862	0.760479	5	1	0
1381	1382	51	769.824	301.529	2.89747	32.3848	4113#166#4183#4184#4185	-0.0820733	0.14357	0.838537	0.798874	7	1	0
1382	1383	315	778.124	358.175	0.828151	79.9828	4049#4114#53#4186#4187	-0.0226462	-0.516701	0.495136	0.698837	5	1	0
1383	1384	104	771.596	519.856	1.13007	50.8701	19#4101#4123#4188	-0.0493749	-0.497988	0.415071	0.896449	3	1	0
1384	1385	299	776.565	868.375	1.12594	75.1543	4089#4156#4189#4190#4191	0.0112426	-0.217593	0.462477	0.81353	4	1	0
1385	1386	673	778.074	941.371	1.79099	119.882	4192#4193#4194#4117#4170#4139#4175	0.00482176	0.0850784	0.359176	0.671466	4	1	0
1386	1387	464	783.2	95.6466	3.10258	101.054	4195#4196#4197#4198#4199#4157#4125	-0.0299804	1.19701	0.438698	0.794528	4	1	0
1387	1388	362	775.768	191.776	1.27385	84.0833	4080#4180#4200#4073#4201#4109	0.0140001	-0.409415	0.719143	0.71265	6	1	0
1388	1389	124	774.758	225.266	0.380941	51.6985	4149#4182#4202#4203#4092	0.0150428	-1.26723	0.474927	0.734622	5	1	0
1389	1390	411	779.696	621.436	0.561328	84.3259	4082#4055#4204#4205#4174#4206	0.014769	-0.681685	0.579706	0.676181	6	1	0
1390	1391	234	776.068	769.457	1.98997	74.0833	4208#150#4151#4137#4207	-0.00730301	0.161889	0.421231	0.795825	7	1	0
1391	1392	210	774.281	317.643	1.55778	62.8701	4209#161#4210#4211#4077	-0.035536	0.485528	0.84763	0.612318	4	1	0
1392	1393	100	773.86	291.87	2.26361	43.2132	4112#4163#4212#4213#4183	0.0844805	0.57076	0.0978733	0.600971	5	1	0
1393	1394	197	783.132	304.843	2.77441	69.598	4209#4214#4215#4216#4185#4217#4218#4076	0.00746869	1.24496	0.284821	0.870582	7	1	0
1394	1395	157	776.478	690.115	0.910614	52.669	4164#4086#4219#4220#4221	0.050539	-0.473068	0.543409	0.720032	5	1	0
1395	1396	360	777.944	654.789	1.4187	102.083	4083#149#4222#4223	-0.0378472	-0.654785	0.818203	0.886141	3	1	0
1396	1397	559	784.247	337.322	1.88587	104.083	4224#4048#4225#33#4226#4211#4227#4228#4186	-0.0246847	0.332841	0.637944	0.636786	4	1	0
1397	1398	534	785.62	499.493	1.15174	96.8112	4145#4229#4230#4231#4232#4122	0.00419661	-0.360116	0.651194	0.203296	6	1	0
1398	1399	303	784.498	675.508	2.10307	83.1543	4085#4233#4234#4235#4219#4223	0.00537073	-0.757907	0.418896	0.409071	6	1	0
1399	1400	177	778.701	968.966	1.71752	55.9411	4176#4194#4236#4237	0.0577129	-0.121227	0.239369	0.592612	8	1	0
1400	1401	62	775.839	436.323	1.46977	47.2132	4099#4132#4238#4239	-0.018656	0.114307	0.273898	0.77224	6	1	0
1401	1402	573	786.309	469.824	0.991985	101.882	4240#4144#160#4241#4242#4243#4229#4039	-0.0409398	-0.510495	0.569189	0.938486	4	1	0
1402	1403	151	780.868	448.225	2.13652	58.8701	4240#4100#4244#4245#4239	0.0150964	0.280135	0.234475	0.880125	7	1	0
1403	1404	469	784.744	526.81	1.32225	109.841	97#4246#4102#4247#4232#4188	-0.0333006	-0.6458	0.497206	0.75501	5	1	0
1404	1405	233	783.652	603.691	1.18851	72.4264	4248#4249#4250#4204#4173#14#79	-0.0605508	-0.631744	0.623901	0.903762	5	1	0
1405	1406	697	792.816	648.656	1.10147	128.711	129#119#4233#4251#4252#4253#4206#4254#4222	-0.0262246	-0.659325	0.540721	0.795353	5	1	0
1406	1407	53	779.66	297.642	2.49703	32.0416	4213#4214#4184#4255	0.193557	0.983159	0.176854	0.870775	6	1	0
1407	1408	165	782.024	565.885	1.95905	55.0122	4256#4257#4258#4146#4259#4104	-0.0152929	0.242354	0.65522	0.832541	5	1	0
1408	1409	168	779.149	585.607	1.5366	64.6274	4147#4259#4260#4248	0.00562001	-0.191955	0.211987	0.917583	4	1	0
1409	1410	334	784.488	717.883	1.77418	85.3553	4261#4133#4166#4262#4263#138	-0.00942663	0.406023	0.53411	0.691912	6	1	0
1410	1411	436	785.264	848	1.36756	98.2254	4065#4264#4265#4266#4155#4189	0.015834	-0.113633	0.215375	0.634035	4	1	0
1411	1412	281	784.495	211.715	1.84032	75.8406	4181#4201#4202#4267#4268#4269#4270	0.0120679	0.480949	0.47913	0.767442	7	1	0
1412	1413	384	785.292	784.586	1.74667	90.9117	4208#4272#4273#4152#4271	0.0138533	-0.000511235	0.273591	0.843319	5	1	0
1413	1414	480	793.879	187.115	0.751484	99.1543	4274#4275#4276#4277#4072#4200#4267	-0.000293773	-1.12026	0.69981	0.574206	5	1	0
1414	1415	420	791.188	382.583	3.09805	89.8406	4034#4115#53#4278#4279#4280#4281#4140	-0.0482684	1.54684	0.89839	0.799335	7	1	0
1415	1416	184	784.897	432.467	0.839678	57.1127	99#4244#4282#4283#4238#4143	-0.0327019	-1.30322	0.72655	0.655047	7	1	0
1416	1417	288	788.219	130.139	2.27611	70.0833	4171#4284#4285#4286#4159	0.017219	0.285259	0.829619	0.780245	6	1	0
1417	1418	355	789.91	235.104	1.1067	80.3259	4288#4128#4289#4150#4203#4270#4287	-0.0121131	-0.11248	0.770625	0.436838	4	1	0
1418	1419	144	786.16	289.701	0.839309	52.2843	4162#4290#4291#4212#4215#4255	0.0280733	-0.710371	0.677313	0.696262	6	1	0
1419	1420	80	784.5	699.413	1.27345	39.4558	4292#4261#4165#4221	0.111587	-0.31554	0.460724	0.675303	7	1	0
1420	1421	266	788.925	888.895	1.15291	75.7401	4293#4294#4295#4167#4090#4191	0.016613	-0.365092	0.44343	0.469042	5	1	0
1421	1422	514	796.265	147.245	2.60699	99.0538	21#4070#4296#4297#4298#4299#4172#4286	-0.0315754	1.02045	0.725232	0.717825	7	1	0
1422	1423	434	795.8	73.6452	2.28903	97.6396	4195#4300#4301#4302	0.0104804	0.864282	0.210859	0.444201	6	1	0
1423	1424	426	795.664	112.507	0.371691	96.3259	4304#4305#4198#4284#4158#4303	0.00326859	-1.36149	0.606745	0.77615	6	1	0
1424	1425	285	794.186	166.902	2.3581	79.3553	4306#4274#4071#4299	-0.00844997	1.17172	0.289488	0.517162	4	1	0
1425	1426	131	787.588	318.305	2.30743	54.8701	4224#4210#2#4307#4218	-0.0138399	1.04735	0.710118	0.864112	4	1	0
1426	1427	249	790.056	761.193	1.26146	73.2548	4308#4309#4310#4136#4271#4207	0.0294853	-0.536675	0.583899	0.652486	6	1	0
1427	1428	442	791.507	821.896	1.44779	89.0538	4064#4311#4312#4264#4313#4154	-0.00972088	-0.0266016	0.720241	0.840901	4	1	0
1428	1429	911	803.305	406.121	0.755506	127.196	4281#4314#4315#4316#4141#4317#4318	-0.0292409	-0.789371	0.553112	0.736814	5	1	0
1429	1430	224	790.375	552.103	0.118283	68.4264	4320#4256#4321#4103#4247#4319	-0.0163778	-0.348076	0.902822	0.491729	6	1	0
1430	1431	496	794.609	584.163	0.98629	104.225	4258#4322#4323#4324#4260#4249	-0.00275257	-0.195369	0.61821	0.49294	6	1	0
1431	1432	213	788.897	979.516	1.73877	64.5269	4177#4325#4326#4327#4237	0.028032	0.144531	0.25264	0.771337	7	1	0
1432	1433	447	793.04	955.761	1.59849	93.4975	4193#4325#4328#4329#4330#4236	0.00939776	-0.0277165	0.360439	0.766729	6	1	0
1433	1434	292	793.151	276.798	0.577694	72.669	4161#4290#70#4331#4332#4333#4334	-0.04207	-0.886793	0.880261	0.284202	6	1	0
1434	1435	269	794.613	364.68	1.50351	78.4264	4336#4337#4228#4278#4187#4335	-0.00695142	-0.0979975	0.608127	0.557577	6	1	0
1435	1436	652	801.84	801.845	0.89912	117.296	4273#4338#4339#4340#4311#4153	-0.00132212	0.161591	0.559808	0.430332	6	1	0
1436	1437	430	795.667	691.726	1.66165	96.8112	4292#4341#4342#4262#4343#4344#4235#4220	-0.0166613	-0.0629581	0.395028	0.65707	4	1	0
1437	1438	193	792.627	996.813	1.46041	62.4264	4178#4327#4345#4346	0.0267537	0.693358	0.521074	0.814766	8	1	0
1438	1439	519	799.17	872.058	1.1081	94.468	4293#4266#4347#4348#4349#4190#4350	0.0189066	-0.217479	0.581499	0.483807	7	1	0
1439	1440	171	794.181	255.83	2.14523	64.1838	4352#4129#4289#4331#4351	-0.0211615	0.594003	0.395527	0.591833	4	1	0
1440	1441	433	798.148	453.219	0.921952	96.1249	4353#4241#4354#4355#4245#4283	0.00748655	-0.326918	0.511268	0.914058	6	1	0
1441	1442	350	795.88	727.146	1.77365	95.2548	4356#4357#4358#4134#4263#4344	-0.0105151	0.181439	0.271303	0.814729	6	1	0
1442	1443	85	791.659	745.541	0.284844	38.9706	4308#4358#4135#4359	0.0750442	1.0873	0.737242	0.904052	5	1	0
1443	1444	142	796.239	310.676	1.4608	55.598	4307#4360#4217#4361	0.0225088	-0.0679057	0.387344	0.717818	5	1	0
1444	1445	342	801.178	565.471	1.13429	77.9828	4257#4321#4322#4362#4363#4364	-0.0177068	-0.515546	0.781595	0.9209	6	1	0
1445	1446	461	800.23	623.905	1.19945	106.711	4250#4251#4365#4205#4366#4367	-0.0121796	-0.339114	0.265448	0.513282	6	1	0
1446	1447	370	798.092	925.643	1.24943	85.1543	4368#4192#4369#4328#4169	0.00824122	-0.182372	0.370043	0.769559	4	1	0
1447	1448	330	801.903	220.182	1.89247	75.7401	4370#4371#4372#4373#4269#4287	0.00756998	0.42345	0.48944	0.467229	7	1	0
1448	1449	536	807.215	907.42	1.07728	101.64	4368#4374#4295#4375#4168#4376#4377	-0.00177717	0.447483	0.71787	0.676944	6	1	0
1449	1450	103	796.282	207.699	2.21534	47.4558	4370#4277#4378#4268	0.0572553	0.455967	0.384347	0.86635	5	1	0
1450	1451	159	799.484	350.579	0.751997	53.8406	4227#4379#4380#4335	0.0747327	-0.746184	0.497206	0.71584	4	1	0
1451	1452	292	800.425	839.229	1.96543	81.7401	4313#4265#4347#4381#4382	0.0397903	0.272512	0.189086	0.781776	4	1	0
1452	1453	481	805.368	292.59	2.00795	92.2254	4384#4385#4291#4360#4216#4334#4383	-0.0185737	0.0940168	0.814979	0.829682	4	1	0
1453	1454	396	804.361	437.692	1.0457	94.468	4353#4386#4387#4282#4142#4318	-0.0150742	-0.525497	0.362469	0.90805	6	1	0
1454	1455	524	800.63	522.408	1.74347	110.912	4388#4389#4390#4246#4231#4319	-0.0172851	0.0683465	0.381479	0.916403	6	1	0
1455	1456	339	805.327	606.065	1.00546	83.1543	4324#4391#4392#4365#14	-0.0363401	-0.408433	0.743689	0.674043	7	1	0
1456	1457	510	806.465	486.075	2.13181	94.9117	4243#4388#4230#4393#4394#4395	-0.00615182	-0.0482954	0.78623	0.671206	6	1	0
1457	1458	312	808.558	81.375	2.60701	80.2254	4196#4396#4301#4397#4398#4399	-0.0015205	0.987576	0.244975	0.75139	6	1	0
1458	1459	290	804.738	262.162	2.01136	70.9117	4352#4400#4401#4402#4403#4332	0.000822461	0.324938	0.68646	0.923712	6	1	0
1459	1460	616	805.927	741.992	1.69736	138.569	4404#4309#4357#4405#4406#4359#142	-0.017112	0.01333	0.30475	0.621656	5	1	0
1460	1461	348	805.606	780.405	0.606195	80.9117	4272#4338#4310#4407#4408#4409#142	-0.013363	-0.379174	0.714582	0.851822	6	1	0
1461	1462	165	805	329.339	0.0631941	60.8701	4225#4410#4411#4412#4413	0.054553	-1.2506	0.467235	0.863389	5	1	0
1462	1463	296	802.693	982.483	1.44859	81.1127	4326#4345#4330#4414#4415	0.0133783	0.0147152	0.295213	0.750726	5	1	0
1463	1464	132	804.962	316.076	2.05594	54.0416	4416#4385#4417#33#2#4361#4410	-0.0222576	0.732349	0.556428	0.904068	5	1	0
1464	1465	252	808.187	341.579	0.336289	70.1838	4226#4418#4419#4379#4413	0.0380855	-1.23719	0.408211	0.800492	4	1	0
1465	1466	114	802.64	673.377	1.20195	51.4558	4420#4341#4234#4254	0.0443204	-0.322288	0.276533	0.757386	5	1	0
1466	1467	188	805.904	890.176	2.68989	66.7696	4421#4294#4422#4374#4350	0.0258683	0.869539	0.40485	0.823667	5	1	0
1467	1468	228	809.268	95.443	2.38559	65.4975	4197#4423#4424#4399#4303	0.022987	0.914059	0.306169	0.898025	7	1	0
1468	1469	411	813.234	234.912	2.53214	94.2254	4288#4400#4373#4425#4426#4427#4428#4351	-0.0153641	0.926955	0.363573	0.862724	5	1	0
1469	1470	359	813.348	125.432	2.64578	90.5685	4305#4296#168#4429#4285#4430#4431	-0.0144569	0.990791	0.403298	0.882535	7	1	0
1470	1471	335	809.767	169.91	1.9529	81.4975	4432#4433#4306#4434#4275#21#134	-0.0528074	-0.0602884	0.776736	0.839172	4	1	0
1471	1472	232	808.246	704.254	1.39922	64.669	4435#4436#4404#4356#4343#30	-0.0320953	0.343283	0.671941	0.405223	5	1	0
1472	1473	385	810.244	850.27	1.7023	90.5685	4437#4438#4348#4382	0.0253684	0.158638	0.117085	0.766427	5	1	0
1473	1474	822	814.223	940.173	2.02877	130.024	4369#4439#4440#4377#4441#4329#4442	0.000395645	0.308103	0.32113	0.900144	6	1	0
1474	1475	392	812.821	197.513	2.10216	86.0833	4371#4276#134#4378#4443#4444#4445#4446	-0.0247067	0.415156	0.718067	0.424083	7	1	0
1475	1476	143	810.413	468.629	0.157067	56.2843	4448#4242#4355#4393#4447	-0.0118571	-1.48181	0.700937	0.749183	4	1	0
1476	1477	930	820.343	537.297	0.108554	139.196	4320#4449#4450#4451#4452#4390#4362#123	-0.0435657	-0.347455	0.958765	0.627561	7	1	0
1477	1478	224	810.143	373.103	1.15962	61.1127	4337#4453#4454#4455#4279	0.030753	0.799377	0.752566	0.715809	4	1	0
1478	1479	296	813.733	768.078	0.882259	74.5685	4406#4407#4456#4457#4458	0.0107831	-0.478176	0.664689	0.313984	5	1	0
1479	1480	344	816.701	356.186	2.41639	81.4975	4336#4419#4453#4459#4380#4460#4461#4462	-0.0018382	0.702847	0.521458	0.730021	8	1	0
1480	1481	626	820.307	982.866	0.802894	123.983	4464#4465#4466#4442#4414#4463	0.00198345	-0.850945	0.606519	0.779015	6	1	0
1481	1482	352	817.02	40.8295	2.62249	90.0833	4467#4468#4469	0.0201008	0.793709	0.0142457	0.545338	8	1	0
1482	1483	185	810.741	648.319	1.90123	62.7696	4470#4471#4472#4252#4367	-0.00994952	0.0510476	0.457651	0.805137	4	1	0
1483	1484	423	819.515	827.981	1.16152	98.5685	4340#4437#4312#4473#4474#4475#4476#4381	-0.0221667	0.414033	0.729489	0.757934	3	1	0
1484	1485	194	815.67	275.789	0.633447	63.3553	4403#4477#4333#4478#4479#4383	0.000892031	-0.36462	0.84314	0.905242	6	1	0
1485	1486	357	819.347	390.479	0.417744	81.2965	4480#4481#4482#4455#4280#4314	0.0109096	1.15821	0.766895	0.747943	5	1	0
1486	1487	343	817.787	500.752	2.41992	79.8823	4483#4484#4485#4389#4395#123	-0.0289024	0.386697	0.802297	0.448139	6	1	0
1487	1488	327	812.875	684.009	1.54605	90.4264	4435#4420#4486#4342#4487#119#4488	-0.028222	-0.422409	0.40504	0.703029	5	1	0
1488	1489	462	822.706	246.66	2.43692	98.3675	4401#4489#4490#4491#4428	-0.00744205	0.763119	0.458271	0.460981	5	1	0
1489	1490	476	821.032	560.517	0.129517	96.5685	4452#4363#4492#4493#4494#4495	-0.023445	0.81219	0.90964	0.843376	5	1	0
1490	1491	242	816.252	58.5331	2.04296	76.1838	4496#4497#4468#36#4396#4300	-0.0395654	0.598319	0.468854	0.945446	8	1	0
1491	1492	315	817.171	106.619	1.96492	82.669	4304#4498#4499#4424#4429	0.0306487	0.196969	0.462823	0.879002	4	1	0
1492	1493	246	823.545	131.504	2.49051	85.9828	4500#4501#4502#4297#4431	0.0108202	0.899328	0.398515	0.933702	7	1	0
1493	1494	437	824.78	144.208	2.50994	102.711	4432#4502#4503#4504#4505#4298#4506	-0.0171302	0.90343	0.290456	0.935747	5	1	0
1494	1495	258	817.438	436.578	1.05797	77.2548	4386#4507#4508#4317	0.0182663	-0.61958	0.385011	0.744117	5	1	0
1495	1496	606	817.45	594.561	1.3887	125.154	4512#4323#4391#4364#4509#61#4510#4495#4511	-0.0342992	-0.18558	0.347953	0.862786	5	1	0
1496	1497	234	817.603	661.068	2.03078	67.8406	4513#4514#4486#4472#4253	0.0229468	-0.284059	0.652729	0.520856	5	1	0
1497	1498	192	820.948	177.885	2.40394	64.669	4434#4515#4516#4517#4443	0.00256387	1.03932	0.594133	0.852787	4	1	0
1498	1499	461	823.44	299.607	2.2508	95.7401	4384#4416#4518#4519#4520#4521#4479	-0.0163513	0.896639	0.742235	0.543689	5	1	0
1499	1500	268	818.993	319.858	2.61756	72.1838	4417#4521#4522#4523#4411	0.0319794	-0.861461	0.768569	0.690819	6	1	0
1500	1501	118	814.331	625.915	1.98632	54.5269	4512#4470#4392#4524#4366	0.0482766	0.0367404	0.239822	0.818824	5	1	0
1501	1502	190	817.132	215.532	1.91393	62.8701	4372#4425#4525#4446	0.0316538	0.354671	0.32155	0.953295	7	1	0
1502	1503	824	822.295	738.159	1.36569	154.853	4528#4529#4436#4405#4456#4526#4527	-0.0128024	-0.155697	0.362896	0.824734	4	1	0
1503	1504	325	820.772	803.932	1.61013	88.7696	4530#4339#4409#4473	0.0272885	0.139254	0.295699	0.941894	6	1	0
1504	1505	423	820.17	865.31	1.80911	108.326	4531#4532#4421#4438#4476#4349	0.0092096	0.166925	0.0908786	0.858937	4	1	0
1505	1506	357	824.423	456.196	2.34369	81.7401	4354#4387#4533#4534#4535#4508#4447	-0.0254606	0.655922	0.773092	0.745577	4	1	0
1506	1507	505	825.992	961.632	1.44512	99.397	4536#4441#4537#4463	0.0238172	-0.0153117	0.320884	0.756578	7	1	0
1507	1508	111	821.396	264.928	2.64204	44.8701	4402#4538#4491#4539#4477	-0.0045994	0.904169	0.625572	0.591714	4	1	0
1508	1509	431	829.522	515.225	0.611694	98.468	4449#4485#4540#4541	0.0150135	-0.40208	0.636011	0.615166	5	1	0
1509	1510	171	823.538	332.462	2.15855	63.0122	4418#4523#4459#4412#4542#4543	0.00484487	0.778483	0.50359	0.906121	7	1	0
1510	1511	559	826.701	643.603	1.1766	112.711	4544#4545#4513#4546#4547#4471#4524#61	-0.0291944	-0.319117	0.36969	0.846909	6	1	0
1511	1512	926	835.866	426.03	3.11639	133.681	4548#4549#4533#4550#4551#4552#4507#4316	-0.0186394	0.818506	0.870697	0.45106	8	1	0
1512	1513	528	831.049	63.4545	1.61237	102.669	4497#4553#4554#4555#4556#140#4397	-0.0130879	0.884192	0.857319	0.94885	7	1	0
1513	1514	435	827.177	880.809	1.93234	120.225	4560#4532#4422#4375#4557#4558#4559	-0.00568605	0.202125	0.199572	0.638487	6	1	0
1514	1515	253	828.051	84.6877	2.5552	67.598	4561#4562#4498#4423#4556#4398	0.0104883	1.17532	0.660207	0.924141	5	1	0
1515	1516	128	824.008	160.422	2.33781	47.6985	4433#4563#4515#4564#4506	0.0267234	0.625841	0.638998	0.82583	5	1	0
1516	1517	91	822.571	372.495	1.98125	42.8701	4480#4565#4454#4566#4462	0.0134653	0.487067	0.640899	0.663299	5	1	0
1517	1518	274	829.172	677.876	0.997061	84.5685	4514#4547#4567#4487#4568	-0.0246228	-0.41186	0.492624	0.602852	6	1	0
1518	1519	402	827.945	696.214	1.08611	90.0833	4488#4568#4569#153#4570#4571#4526#30	-0.0607123	-0.399264	0.81349	0.644002	6	1	0
1519	1520	421	830.698	912.475	0.759846	96.9533	4560#4439#4376#4572#4573#4574	0.0105146	-0.32638	0.613524	0.791197	6	1	0
1520	1521	471	835.1	472.253	1.47212	102.569	4576#4448#4577#4578#4579#4535#4575	-0.0101699	-0.430344	0.697758	0.890278	6	1	0
1521	1522	163	825.785	484.755	1.05261	57.3553	4579#4483#4580#4394	0.0242782	-0.476691	0.230031	0.820158	4	1	0
1522	1523	529	831.841	792.072	1.24833	112.811	4530#4581#4582#4583#4408#4458	-0.018503	-0.00839832	0.456308	0.492999	7	1	0
1523	1524	339	834.375	401.794	2.6339	78.5685	4482#4548#4584#4585#4586#4315	0.019749	1.14306	0.409865	0.687457	5	1	0
1524	1525	332	831.804	190.88	1.48097	74.7696	4517#4587#4588#4444#4589#4590	0.00324143	0.17762	0.743726	0.569947	4	1	0
1525	1526	290	830.145	212.769	1.74523	76.2843	4592#4426#4445#4525#4590#4591	0.00543298	0.215412	0.41229	0.834221	4	1	0
1526	1527	425	834.351	277.922	1.61308	87.2548	4593#4594#4595#4596#4518#4539#4478	-0.012567	0.770226	0.837835	0.3099	7	1	0
1527	1528	342	836.699	376.942	2.56263	82.2254	4481#130#4597#4566#4598#4584	-0.0297253	1.2907	0.506205	0.804483	6	1	0
1528	1529	190	830.742	576.311	1.48391	60.2843	4599#4600#4509#4494	0.0246077	0.131079	0.762241	0.488016	6	1	0
1529	1530	100	830.24	337.29	2.00944	53.6985	4601#4602#155#4460#4543	-0.0482571	0.558977	0.412609	0.980659	3	1	0
1530	1531	605	838.727	356.631	0.369664	112.711	4597#4565#4602#4603#4604#4461#4605	0.00473814	-0.678794	0.749102	0.930422	6	1	0
1531	1532	423	837.657	633.05	1.10333	99.9828	4608#4544#4609#4606#4511#4607	-0.00733588	-0.610069	0.366758	0.371321	7	1	0
1532	1533	287	831.268	727.153	1.32528	104.184	4610#4571#4527	0.0119086	-0.205066	0.0602001	0.903001	4	1	0
1533	1534	223	831.901	100.646	2.03663	67.0122	4562#4499#4611#4612#168	-0.0161492	0.33735	0.346659	0.697883	6	1	0
1534	1535	330	837.888	171.227	0.404896	78.2254	4564#4516#4613#4614#4615#4587	-0.0167524	-1.18213	0.669933	0.738502	7	1	0
1535	1536	658	836.261	600.843	1.36165	113.497	4600#4616#4617#4618#4619#4510#4606	-0.0114524	-0.158417	0.616933	0.596169	6	1	0
1536	1537	480	839.031	770.24	1.45431	98.1249	4624#4529#4581#4457#4620#4621#4622#4623	-0.0258552	-0.17794	0.670394	0.834107	4	1	0
1537	1538	313	837.115	255.728	2.33435	76.3259	4625#4593#4626#4627#4490#4538	0.0110664	0.905275	0.45896	0.700825	7	1	0
1538	1539	608	839.748	843.668	2.04317	107.054	4531#4628#4629#4630#4631#4475#4557	0.00426846	0.482647	0.448147	0.689741	5	1	0
1539	1540	149	835.027	39.8658	2.28515	54.7696	4467#36#4632#4633#4553	0.0260821	0.983776	0.567666	0.753905	4	1	0
1540	1541	272	838.029	151.353	2.02093	72.669	4563#4613#4505#4634#4635	0.022384	0.42515	0.541884	0.899352	6	1	0
1541	1542	407	839.248	313.044	1.70357	86.468	4520#4522#155#4636#4637#4638#4542#4639	-0.0164505	-0.168253	0.628723	0.556945	7	1	0
1542	1543	513	838.427	936.684	1.75874	109.154	4640#4641#4642#4440#4536#4574	-0.00535656	0.256544	0.254981	0.732788	5	1	0
1543	1544	318	841.591	109.796	2.4215	81.397	4643#4612#4644#4500#4645#4430	0.0120646	0.839781	0.475871	0.860265	5	1	0
1544	1545	221	838.588	498.765	1.13245	66.1838	4578#4580#4484#4646#4647#4540	-0.00806031	-0.602363	0.452632	0.728472	5	1	0
1545	1546	372	839.022	819.97	2.21693	83.3553	4628#4583#4648#4649#4474	0.0140463	0.46	0.517296	0.755582	6	1	0
1546	1547	549	840.481	892.12	1.52713	112.569	4650#4651#4652#4572#4559	0.0020581	-0.119568	0.263177	0.837012	6	1	0
1547	1548	351	842.598	228.664	2.3958	83.1543	4592#4656#4625#4489#4427#4653#4654#4655	-0.0120559	0.643695	0.605567	0.948412	5	1	0
1548	1549	289	840.204	677.782	1.20316	92.3259	4657#4546#4658#4659#4567#153#170	-0.0428355	-0.206068	0.498906	0.731002	7	1	0
1549	1550	359	842.46	573.128	1.31822	101.497	4660#4661#4599#4616#4493	-0.0280976	-0.309479	0.279459	0.449712	6	1	0
1550	1551	625	843.72	734.269	1.35063	132.125	4528#4610#4662#4663#4570#4620	0.000946626	-0.204775	0.217986	0.936709	6	1	0
1551	1552	411	844.749	970.421	1.73218	93.7401	4464#4642#4664#4537#4665#4666	0.0288724	-0.222637	0.366958	0.951557	5	1	0
1552	1553	259	843.834	208.571	1.74853	77.3553	4667#4668#4589#4653#4591	0.0147338	0.299682	0.346166	0.808926	5	1	0
1553	1554	73	838.014	332.808	1.36246	39.799	4601#4603#4669#4670#4639	0.0168662	-0.540211	0.655045	0.817871	5	1	0
1554	1555	395	850.544	385.382	2.46341	86.2254	4672#4673#17#4598#4585#4671	-0.0124501	0.0867938	0.924406	0.6259	6	1	0
1555	1556	335	847.672	449.875	0.274501	78.3259	4674#4675#4676#4534#4552#4575	-0.00253136	-1.23556	0.776126	0.758343	5	1	0
1556	1557	276	847.63	121.17	2.43688	74.5685	4645#4677#4501#4678#4503	0.0282481	0.609065	0.240274	0.681724	4	1	0
1557	1558	649	852	549.703	0.987363	112.468	4451#4660#4679#4680#4681#4682#4492	-0.0253031	-0.578683	0.817442	0.627332	6	1	0
1558	1559	125	842.576	866	1.4851	50.6274	4631#4650#4683#4558	0.0639595	0.00644262	0.326639	0.883895	5	1	0
1559	1560	293	846.235	50.8567	1.76665	73.8406	4633#4554#4684#4685#4686	0.00720076	0.457332	0.533889	0.495498	6	1	0
1560	1561	503	850.598	90.3499	0.743274	101.841	4688#4561#4689#4643#4611#140#4687	-0.0328947	-0.939408	0.610141	0.770101	6	1	0
1561	1562	233	846.236	294.481	0.90389	61.7401	4690#4691#4596#4692#4519#4636	-0.0204224	-0.350644	0.806037	0.751735	5	1	0
1562	1563	446	856.65	347.552	0.631222	99.0538	4693#4694#4695#4696#4604#4670	-0.00445021	-0.974177	0.286031	0.550783	4	1	0
1563	1564	308	847.656	524.029	1.64752	76.5269	4450#4679#4697#4698#4541	0.00210261	0.235925	0.67723	0.954972	5	1	0
1564	1565	546	850.753	664.084	1.17469	103.882	4545#4609#4657#4699#4700#4701	-0.0112361	-0.0225935	0.747319	0.685428	6	1	0
1565	1566	505	850.653	713.592	1.21025	127.296	4659#4662#4569#4702#4703	0.000313216	-0.322433	0.297622	0.520668	5	1	0
1566	1567	263	849.73	987.175	0.310328	66.7696	4704#4465#4705#4666	0.0190665	1.52349	0.31418	0.887616	6	1	0
1567	1568	423	854.785	328.158	0.540296	89.1543	4706#4707#4708#4693#4669#4638	0.00517037	-0.913911	0.402734	0.643541	6	1	0
1568	1569	497	856.74	69.835	0.868301	99.1543	4709#4710#4711#4712#4555#4686#4687	0.00790305	0.470258	0.566633	0.692266	6	1	0
1569	1570	379	850.789	184.454	1.78058	89.4975	4615#4713#4714#4715#4667#4716#4588	-0.024792	0.225268	0.520192	0.608952	5	1	0
1570	1571	152	848.776	244.349	0.837607	51.0122	4656#4626#4717#4718#4719	0.000957035	-1.51392	0.949839	0.604467	5	1	0
1571	1572	226	852.81	407.836	0.390738	66.7696	4720#4721#17#4722#4549#4586	-0.0336736	0.632339	0.742919	0.831601	7	1	0
1572	1573	514	853.173	625.554	1.07193	96.468	4723#4724#4725#4726#4619#4607	-0.00377848	-0.37566	0.574426	0.22279	7	1	0
1573	1574	199	850.739	135.271	2.28097	65.2548	4678#4727#4504#4728#4729#4634	-0.000385958	0.743841	0.418047	0.849484	6	1	0
1574	1575	271	850.258	264.911	1.83776	75.7401	4594#4627#4730#4731#4732#4719	-0.0176428	0.381242	0.381206	0.771255	6	1	0
1575	1576	423	851.404	488.487	1.28554	91.2548	4736#4577#4646#4733#4734#4735	0.00191322	-0.417143	0.464473	0.690477	6	1	0
1576	1577	167	851.335	464.677	0.634889	56.8701	4576#4737#4738#4676#4733	0.0016879	-0.699453	0.435758	0.71997	5	1	0
1577	1578	181	848.077	799.11	1.54517	57.799	4624#4739#4740#4741#4582#4648	0.0189473	-0.0306236	0.557409	0.721756	5	1	0
1578	1579	369	853.247	156.005	1.6476	81.4975	4742#4614#4743#4729#4713#4635	0.00173524	0.312915	0.502126	0.799404	6	1	0
1579	1580	191	853.246	509.152	0.3671	60.5269	4736#4647#4744#4745#4697	0.00642123	-1.15011	0.550988	0.736941	5	1	0
1580	1581	512	853.58	948.736	1.38183	96.5685	4641#4664#4746#4747#4748#4749	0.0226473	-0.162349	0.176221	0.676536	6	1	0
1581	1582	90	851.667	281.322	1.98824	48.7696	4690#4595#4732#4750#4751	-0.0152764	0.552532	0.399267	0.840456	5	1	0
1582	1583	155	851.561	783.161	1.28511	60.5269	4752#4753#4739#4623	0.0177781	-0.231127	0.374526	0.963929	7	1	0
1583	1584	701	854.944	867.35	1.58045	146.811	4754#4755#4756#4757#4630#4758#4651#4683	0.000902568	0.111357	0.118481	0.848937	4	1	0
1584	1585	445	860.369	754.254	1.59105	99.1543	4663#4759#4760#4761#4621#4703	-0.0055067	0.175442	0.616434	0.951246	6	1	0
1585	1586	172	853.326	822.366	1.50786	78.5269	4754#4741#4629#4649#4762	-0.0069482	-0.153075	0.171124	0.953137	4	1	0
1586	1587	346	854.538	918.633	1.4573	100.083	4640#4758#4746#4763#4652#4573	-0.0178735	-0.103732	0.223506	0.729948	6	1	0
1587	1588	319	859.718	307.549	1.08919	74.5685	4706#4692#4764#4765#4637#4766	0.0136907	-0.575872	0.4609	0.801926	6	1	0
1588	1589	325	861.083	440.695	0.6846	79.7401	4768#4769#4674#4551#4767	0.000503577	-0.764596	0.601048	0.817242	5	1	0
1589	1590	437	857.121	578.435	1.60028	94.669	4770#4771#4772#4661#4617#4682	-0.0183999	0.210087	0.646167	0.500026	6	1	0
1590	1591	487	864.326	226.91	2.27612	116.368	4773#4774#4775#4776#4777#4778#4717#4655	-0.00989706	0.598466	0.375646	0.937778	4	1	0
1591	1592	265	859.004	607.996	1.01464	75.1543	4723#4772#4618#4779#4780	0.0149364	-0.47919	0.269715	0.844215	5	1	0
1592	1593	462	863.067	713.758	1.27607	124.368	101#170#4781#4782#4702#4783	-0.0283091	-0.404411	0.423885	0.860407	8	1	0
1593	1594	291	858.653	209.684	1.67917	74.5685	4784#4773#4668#4716#4654	0.0217707	0.236758	0.580261	0.799552	5	1	0
1594	1595	99	858.081	396.091	2.23648	43.799	4720#4673#4785#57	-0.0876319	0.421663	0.754946	0.869973	4	1	0
1595	1596	386	863.031	649.536	1.00671	87.1543	4608#4786#4787#4726#4699	-0.00679315	-0.514753	0.521588	0.792672	5	1	0
1596	1597	443	863.052	688.142	1.17142	105.054	4658#4788#4701#4781	0.0135064	-0.00263034	0.511334	0.588529	3	1	0
1597	1598	256	860.348	775.988	1.04276	71.3553	4752#4789#4790#4761#4622	0.0149783	-0.594163	0.477372	0.559577	5	1	0
1598	1599	228	861.083	369.246	0.891328	65.4975	130#4791#4696#4792#4605#4671	-0.0296436	-0.370082	0.861084	0.737866	5	1	0
1599	1600	565	867.242	286.795	1.03659	98.7107	4691#4793#4794#4795#4796#4764#4751	-0.00784177	-0.633826	0.750548	0.497654	7	1	0
1600	1601	270	865.196	247.4	2.14326	75.0122	4800#4778#4730#4797#4718#4798#4799	-0.0235485	0.834152	0.512655	0.933794	9	1	0
1601	1602	267	864.674	426.663	0.708929	75.397	4801#4722#4802#4550#4767	0.0148068	-0.412207	0.688273	0.825559	5	1	0
1602	1603	1064	866.156	817.083	1.46529	176.953	4753#4803#4755#4740#4804#4805#4790#4806#4762	-0.0230058	-0.100335	0.375823	0.635628	7	1	0
1603	1604	393	869.29	42.9593	2.33386	97.0538	4709#4807#4808#4809#4685	-0.0202526	0.893733	0.32199	0.954143	8	1	0
1604	1605	376	863.537	119.593	1.66046	96.3259	4689#4644#4677#4727#4810#4811#4812#76	-0.025291	0.139451	0.546027	0.863241	7	1	0
1605	1606	672	865.659	907.692	1.56846	148.468	4816#4817#4757#4747#4763#4813#4814#4815	-0.00591961	0.108175	0.223369	0.939341	5	1	0
1606	1607	641	868.056	533.332	1.24277	116.953	4818#4819#4820#4821#4680#4745#4698	-0.0315831	-0.233466	0.569624	0.82026	7	1	0
1607	1608	168	863.607	264.226	2.20658	57.799	4800#4822#4823#4793#4731#4750	0.020993	0.573819	0.407557	0.778144	6	1	0
1608	1609	262	863.683	484.134	1.38325	77.8406	4738#4824#4825#4826#4827#4734	-0.0164427	-0.22254	0.410144	0.725414	5	1	0
1609	1610	441	870.676	596.592	1.03807	89.6396	4771#4779#4828#4829#4830	0.00398146	-0.460361	0.502936	0.856602	6	1	0
1610	1611	463	867.048	973.175	1.54524	96.0833	4832#4704#4833#4665#4749#4831	0.0119543	-0.0387872	0.379929	0.702822	6	1	0
1611	1612	412	869.073	145.973	1.58083	85.2548	4834#4835#4836#4837#4742#4728#4812	-0.00866071	0.115844	0.608557	0.639452	6	1	0
1612	1613	463	867.974	191.11	1.59422	103.296	4784#4838#4774#4839#4840#4715	-0.00561109	-0.166218	0.588211	0.656322	6	1	0
1613	1614	257	866.366	461.019	2.06541	71.8406	4737#4769#4675#4824#4841#4842	0.0148488	-0.281591	0.804063	0.702314	7	1	0
1614	1615	232	867.371	170.53	1.42668	63.8406	4837#4838#4743#4714#4843#4844	0.0228205	-1.45934	0.894917	0.504836	6	1	0
1615	1616	187	868.984	505.813	1.33061	59.8406	4818#4744#4827#4845#4846#4735	-0.0267079	-0.349234	0.628307	0.676421	6	1	0
1616	1617	351	871.809	413.698	1.10536	83.598	4848#4721#4849#4801#57#4847	-0.0285656	-0.47805	0.506741	0.755334	5	1	0
1617	1618	241	869.432	91.6888	1.59647	66.9117	4688#4850#4851#4712#76	-0.0310136	0.338532	0.618145	0.936013	4	1	0
1618	1619	232	873.073	323.194	0.581682	63.9411	4707#4852#4853#4854#4766	0.0189468	-0.654582	0.497438	0.718871	5	1	0
1619	1620	256	867.297	866.539	1.61295	79.799	4756#4806#4855#4813	0.0370459	0.0700591	0.110553	0.690284	4	1	0
1620	1621	534	873.893	385.073	1.90499	103.497	4672#4785#4792#4856#4857#4858#4859#4847	-0.0265774	0.301599	0.570351	0.885304	6	1	0
1621	1622	392	873.561	570.556	1.31243	94.0833	4770#4821#4681#4860#4828#4861#4862	-0.0291731	-0.333232	0.429073	0.860051	8	1	0
1622	1623	215	872.484	619.619	1.5301	66.1838	4864#4865#4724#4780#4830#4863	0.00108275	-0.0323982	0.645962	0.795235	6	1	0
1623	1624	344	875.349	741.831	1.73029	82.7696	4866#4867#4868#4759#103#4783	-0.0125844	0.207861	0.640022	0.668654	5	1	0
1624	1625	284	872.306	949.665	1.29805	71.0122	4817#4869#4870#4871#4748#4831	0.0312126	-0.286785	0.192405	0.65228	6	1	0
1625	1626	419	877.263	55.7208	2.10932	96.2254	4710#4872#4809#4873#4874	-0.000147723	0.25561	0.345906	0.854367	7	1	0
1626	1627	305	874.866	341.551	1.49339	75.1127	4708#4854#4694#4875#4876#12	-0.0404585	0.0558603	0.599385	0.598918	5	1	0
1627	1628	538	878.838	645.848	1.21588	112.711	4880#4865#4786#4725#4877#4878#4879	-0.0224513	-0.293445	0.511825	0.863771	5	1	0
1628	1629	83	871.072	363.41	1.65319	41.4558	4881#4695#4791#4856#12	-0.0769186	0.183133	0.53657	0.697496	6	1	0
1629	1630	399	878.98	475.296	1.12522	91.397	4882#4883#4884#56#4825#4842	-0.0431961	-0.22355	0.554964	0.932475	7	1	0
1630	1631	746	878.103	686.303	1.41084	139.296	4880#4787#4788#4885#101#4886#4887#4700	-0.0258798	-0.228539	0.457334	0.77411	5	1	0
1631	1632	517	878.387	770.002	1.57138	98.0833	4868#4789#4760#4888#4889#4890	-0.00836036	0.278485	0.591734	0.762066	4	1	0
1632	1633	304	879.559	104.316	2.43079	71.6396	4851#116#4810#4891#4892#4893	-0.00146286	-0.974063	0.722645	0.577186	5	1	0
1633	1634	366	880.686	77.418	2.18548	78.8112	4896#4850#116#4711#4874#4894#4895	-0.0198969	0.43657	0.776476	0.781695	5	1	0
1634	1635	185	878.054	270.946	3.02691	58.5269	4897#4898#4899#4823#4794	0.014639	0.437676	0.656984	0.473142	6	1	0
1635	1636	435	881.929	306.566	2.00035	87.0538	4900#4852#4901#4902#4796#4765	-0.00260567	-0.344978	0.574856	0.758234	4	1	0
1636	1637	236	877.161	495.462	1.20269	78.1838	4884#4903#4904#4826#4845	-0.00323158	-0.131158	0.319354	0.669883	5	1	0
1637	1638	430	881.556	795.558	1.51597	93.2548	4803#4905#4890#4906#4907	0.00398923	-0.175941	0.52681	0.839301	6	1	0
1638	1639	253	877.32	930.794	1.16132	70.9117	4816#4869#4908#4909	0.0496897	-0.394843	0.227062	0.589138	6	1	0
1639	1640	248	878.141	125.246	1.01199	65.598	4912#4834#4811#4893#4910#4911	0.00564391	-0.156501	0.890472	0.889113	6	1	0
1640	1641	186	879.177	229.204	2.34138	61.8406	4913#4914#4777#4797	0.0611393	0.491438	0.449058	0.802278	4	1	0
1641	1642	191	877.471	721.817	1.26887	60.8701	4866#4915#4916#4887#4782	0.0338075	-0.551602	0.459833	0.741054	5	1	0
1642	1643	335	879.734	841.293	1.81241	81.8406	4805#4917#4918#4919	0.0166285	0.143558	0.305925	0.729243	4	1	0
1643	1644	505	879.867	874.289	1.49729	106.77	4855#4919#4920#4921#4922#4814	0.000925382	-0.00859377	0.2674	0.597591	6	1	0
1644	1645	118	879.966	162.398	2.78353	51.3553	4836#4923#4843#4924#4925	0.0123368	-1.50601	0.426109	0.815365	6	1	0
1645	1646	202	881.05	258.243	2.77921	64.6274	4897#4822#4926#126#4799#4927	-0.0276003	0.937938	0.524797	0.765718	7	1	0
1646	1647	339	879.997	442.587	1.68802	82.5685	4768#4928#4849#4929#4802#4930#56#4841	-0.0294935	0.0446761	0.474335	0.873604	5	1	0
1647	1648	271	880.465	521.339	1.4137	75.0122	4931#4819#4932#4933#4934#4904#4846	-0.0205575	-0.335408	0.447509	0.804148	5	1	0
1648	1649	297	883.067	242.832	2.27968	76.1838	4914#4935#4936#4798#4926	0.0320113	0.721082	0.303926	0.877039	7	1	0
1649	1650	650	884.308	909.974	1.46671	120.083	4937#4922#4938#4939#4940#4908#4815	0.00595828	-0.15545	0.217169	0.766391	5	1	0
1650	1651	303	885.036	146.518	1.59207	84.669	4912#4835#4923#4941#4942#4943	0.00379225	0.492942	0.624059	0.53622	5	1	0
1651	1652	243	883.782	173.724	2.17708	69.4975	4944#4945#4946#4839#4844#4925	-0.00445097	0.363242	0.406106	0.8009	6	1	0
1652	1653	327	885.021	550.425	2.01871	78.3259	4947#4820#4948#4949#4934#4860	-0.0157818	0.444558	0.726656	0.695827	6	1	0
1653	1654	334	883.653	197.075	2.1865	81.2548	4946#4950#4951#4775#4840#4952	-0.014193	0.43544	0.408401	0.83395	8	1	0
1654	1655	494	889.721	361.239	0.196882	95.2965	4881#4953#4857#4954#4955#4876#4956#4957	-0.027871	-1.12876	0.74546	0.80019	6	1	0
1655	1656	469	889.188	411.352	1.05329	101.054	4960#4928#4848#4961#4859#4958#4959	-0.0362654	-0.181233	0.810626	0.93054	5	1	0
1656	1657	164	880.823	974.061	1.41494	67.9411	4832#4962#4963#4964#4871	0.0171697	-0.0487792	0.166726	0.603041	7	1	0
1657	1658	601	893.636	216.882	1.27023	118.368	4913#82#4965#4966#4967#4935#4776#4952	-0.0307116	-0.614315	0.698103	0.61207	7	1	0
1658	1659	167	884.335	604.79	1.62144	70.1838	4968#4969#4970#4829#4862#4863	0.00945474	-0.167414	0.266895	0.871986	5	1	0
1659	1660	156	885.84	283.115	1.66276	52.4264	4899#4900#4971#4795#4972	0.0121906	-0.139621	0.498638	0.944941	6	1	0
1660	1661	281	889.416	457.52	1.9618	72.9117	4930#4882#4973#4974#4975	0.00894648	0.211117	0.388286	0.702694	6	1	0
1661	1662	580	891.709	627.376	1.41221	102.225	4864#4976#4977#4978#4979#4970#4877	-0.0255812	-0.141647	0.461868	0.763046	7	1	0
1662	1663	536	891.715	820.668	1.2738	96.468	4804#4980#4981#4917#4982#4907	-0.0132721	-0.349942	0.505997	0.730531	5	1	0
1663	1664	452	887.735	956.491	1.4227	108.083	4962#4870#4983#4984#4940#4909	0.0112604	-0.0397804	0.147939	0.376439	5	1	0
1664	1665	240	890.904	115.171	2.2126	65.7401	4985#4986#27#4892#4910	-0.0185106	0.529452	0.636106	0.5974	6	1	0
1665	1666	566	891.413	575.754	1.4698	101.74	4949#4968#4987#4988#4861#4989#4990	-0.0290205	-0.184427	0.590194	0.653558	4	1	0
1666	1667	259	892.278	91.0425	2.13162	66.8112	4896#4992#4891#27#4991	-0.00335452	-0.134047	0.77804	0.884845	5	1	0
1667	1668	287	889.017	388.662	1.55649	83.9411	4993#4994#4858#4957#4958	-0.0313342	-0.108459	0.47619	0.79372	5	1	0
1668	1669	477	891.914	753.025	1.36707	106.569	4867#4995#4996#4997#4998#4888	-0.00467536	-0.058219	0.314139	0.465851	4	1	0
1669	1670	273	893.048	38.0879	1.27387	70.3259	4999#4808#5000#4872	0.0648868	-1.47787	0.377197	0.36039	6	1	0
1670	1671	682	893.488	330.044	1.85373	120.225	4853#4902#5001#4953#5002#5003#4875	-0.0258202	0.175894	0.650742	0.817282	10	1	0
1671	1672	674	895.356	488.859	1.88191	129.782	5008#4883#4931#4903#5004#5005#5006#4975#5007	-0.0354971	0.265119	0.50958	0.80169	7	1	0
1672	1673	619	897.866	989.249	1.08932	102.125	5009#5010#4963#5011#5012#4984	0.0236717	-1.31892	0.398518	0.415069	4	1	0
1673	1674	406	893.537	668.042	1.39043	90.8112	146#5013#4885#5014#5015#5016#4879	-0.0365322	-0.102035	0.564981	0.939361	6	1	0
1674	1675	534	895.039	705.052	1.40621	106.083	4915#4886#5016#5017#5018	0.0107806	-0.387105	0.35527	0.726658	5	1	0
1675	1676	258	890.147	853.624	1.70296	89.3553	4918#4982#4920#5019#5020#5021	-0.00141482	0.0331974	0.237313	0.76075	6	1	0
1676	1677	464	898.444	55.8836	2.49219	99.8823	5024#5000#4873#5022#4894#5023	0.0110561	0.664224	0.537528	0.515042	5	1	0
1677	1678	424	896.479	431.715	1.80953	95.9828	4929#4961#5025#5026#5027#4973	-0.0116672	-0.056563	0.569419	0.722181	6	1	0
1678	1679	423	897.475	730.125	1.01476	103.397	4995#4916#5028#5029#165#103#5018	-0.0467138	0.54441	0.798183	0.774674	6	1	0
1679	1680	593	902.073	125.599	2.06322	118.61	5030#5031#5032#5033#4986#5034#4941#4911	-0.0153559	0.616442	0.507934	0.645689	6	1	0
1680	1681	301	897.073	297.047	1.17172	80.9117	4901#5001#5035#4972#5036#5037	0.00873005	-0.395019	0.353023	0.807802	8	1	0
1681	1682	344	898.578	175.456	2.117	81.3553	5040#4945#4950#5038#5039	0.0213619	0.701531	0.5236	0.710208	5	1	0
1682	1683	597	898.698	268.013	1.58774	108.225	5041#4898#5042#5043#5044#5035#4971#4927	-0.00839349	-0.024721	0.46861	0.870452	4	1	0
1683	1684	198	892.737	535.116	1.08556	70.4264	4947#4933#5045#5046#5047	-0.0184152	-0.376886	0.41309	0.588129	8	1	0
1684	1685	301	896.973	598.252	1.57273	81.4975	4976#5048#4969#5049#4990	0.00274856	-0.14045	0.423365	0.653398	5	1	0
1685	1686	292	897.219	521.455	1.1047	78.3259	5008#4932#5045#5050#5051#5052	-0.0158058	-0.342891	0.400872	0.772844	6	1	0
1686	1687	493	901.501	785.345	0.827582	94.2254	4998#4889#4905#5053#5054#5055	0.00565009	-0.720407	0.603127	0.835728	6	1	0
1687	1688	141	897.447	158.787	0.213598	54.0416	5056#4944#5057#5058#4924#5038#4943	0.00380181	-1.3691	0.581975	0.731815	6	1	0
1688	1689	383	897.352	881.757	1.43837	84.669	5059#5060#5061#4937#4921#5021	0.0123859	-0.111159	0.409006	0.819961	7	1	0
1689	1690	218	899.248	241.17	2.13242	67.1127	5041#5062#4967#4936#126	-0.0279059	0.572595	0.421717	0.81954	4	1	0
1690	1691	316	901.541	75.8323	1.09724	74.9117	5024#5063#5064#5065#4991#4895	0.0160068	-0.504761	0.759084	0.940891	5	1	0
1691	1692	246	903.142	458.85	1.86259	78.0833	5027#5066#5067#5068#5004#4974	-0.0245562	0.388134	0.607163	0.849666	5	1	0
1692	1693	172	900.605	653.448	1.25508	65.9411	4979#5013#5069#4878#5070	-0.0119061	-0.334908	0.370212	0.846618	5	1	0
1693	1694	258	901.349	805.779	0.952791	77.0122	5072#4980#4906#5055#5071	0.0107702	-0.524114	0.420864	0.743658	6	1	0
1694	1695	480	901.375	958.071	1.36906	114.912	5073#5009#5074#5075#4983#4939	0.0123374	-0.347865	0.0864269	0.663578	6	1	0
1695	1696	220	901.073	557.714	1.41201	67.4975	4948#5076#5077#5047#4987	-0.00742581	0.0266124	0.486342	0.681812	4	1	0
1696	1697	291	905.646	98.6735	2.47521	76.8112	4992#5078#5030#5079#5065#4985	0.000660673	0.954112	0.38848	0.88907	6	1	0
1697	1698	111	900.252	148.351	0.301738	43.4558	5056#5080#5081#5034#4942	0.0529425	-1.4954	0.7399	0.919207	5	1	0
1698	1699	290	902.51	378.117	1.89487	71.4975	4993#5082#5083#4956#5084#5085#5086	-0.0177975	0.063969	0.553487	0.768531	7	1	0
1699	1700	460	907.643	694.511	1.07086	104.953	5088#5089#165#5015#5017#5087	-0.0162628	-0.469514	0.29942	0.649137	5	1	0
1700	1701	1078	905.282	919.669	1.46066	151.296	5073#5090#5091#5092#5061#4938	0.00667484	-0.0991941	0.180109	0.833526	6	1	0
1701	1702	841	913.882	191.136	2.80401	127.782	5040#5093#4965#5094#4951#5095#5096	0.000864335	1.26289	0.625844	0.796063	7	1	0
1702	1703	732	915.665	342.66	0.525985	133.095	5097#5098#4954#5003#5099#5100#5101#5102	-0.0275747	-0.693031	0.72363	0.879409	5	1	0
1703	1704	210	903.467	399.567	1.00682	73.0122	5104#4994#5086#5103#4959	-0.00917508	-0.581748	0.287724	0.629682	7	1	0
1704	1705	263	904.84	506.087	1.56345	70.3259	5105#5050#5007	0.0130943	0.0780652	0.294322	0.632169	3	1	0
1705	1706	454	909.797	833.478	1.93913	92.7107	5072#5106#5107#5108#4981#5109#5019	-0.0155531	0.201682	0.807905	0.804184	5	1	0
1706	1707	400	902.9	859.048	1.39097	91.2548	5059#5109#5110#5111#5020	0.00233371	-0.243574	0.227449	0.768407	8	1	0
1707	1708	169	906.314	614.97	2.87491	58.1838	4977#5112#5049#5113#5114#5115	0.0125881	0.440952	0.77982	0.646906	5	1	0
1708	1709	395	910.015	538.144	1.8072	97.7401	5076#117#5046#5052#5116#5117#5118	-0.0509183	0.165736	0.718576	0.803434	6	1	0
1709	1710	247	907.409	752.879	1.84579	75.4975	5120#5121#4996#5029#5119	0.0168306	0.288686	0.289716	0.847836	4	1	0
1710	1711	335	912.713	773.854	1.07028	85.9828	5121#5122#5123#4997#5053	0.0228393	-0.255005	0.558981	0.808683	5	1	0
1711	1712	585	916.103	279.046	1.91566	117.64	5044#5124#5125#5126#54#5127#5036	-0.0058259	0.131928	0.54117	0.72886	5	1	0
1712	1713	401	911.621	640.686	0.949505	89.2548	4978#5128#5129#5130#5115#5069	-0.00316636	-0.40583	0.44572	0.634653	6	1	0
1713	1714	345	917.826	140.745	2.91775	85.2548	5080#5033#5131#5132#5133#5134	0.0118707	1.32734	0.345374	0.42752	5	1	0
1714	1715	892	922.24	235.17	2.48556	140.409	5136#5137#5138#5042#82#5139#5140#5062#5135	-0.0283886	1.00832	0.714052	0.795399	8	1	0
1715	1716	285	910.435	440.621	1.21282	69.4975	5026#5141#5142#5143#5066#111	-0.0441814	0.0380412	0.555635	0.929374	6	1	0
1716	1717	278	911.817	214.899	1.98643	72.4264	4966#5096#5144#5135	0.0263497	0.783017	0.550173	0.839294	5	1	0
1717	1718	396	912.379	308.561	1.70501	98.4264	5127#5145#5097#5146#5002#5037	-0.0134589	0.182678	0.519242	0.888092	5	1	0
1718	1719	197	910.731	356.782	1.88082	62.0833	5082#5147#4955#5102	0.0453865	-1.21363	0.671265	0.833711	7	1	0
1719	1720	359	915.156	422.435	1.05265	83.1543	4960#5104#5025#5141#5148#5149#5150#5151	-0.019174	-0.562621	0.571932	0.746961	5	1	0
1720	1721	205	910.888	474.956	1.36746	70.7696	5152#5153#5154#5068#5005	-0.00980943	-0.195743	0.587225	0.671786	8	1	0
1721	1722	294	911.935	569.473	1.83449	80.4264	5155#5156#5077#5157#5158#4988#5118	-0.00456847	0.115991	0.395599	0.708096	4	1	0
1722	1723	244	909.947	598.545	1.29688	76.7696	5158#5159#5048#5160#5112#4989	-0.00548701	-0.351299	0.22995	0.75359	6	1	0
1723	1724	659	920.366	686.108	1.12213	129.054	5014#5161#5162#5163#5087	0.00816872	-0.399812	0.30027	0.568602	4	1	0
1724	1725	175	913.977	154.88	2.86101	60.8701	5057#5081#5164#5134	0.0215185	1.0318	0.197987	0.630651	5	1	0
1725	1726	289	914.751	396.609	1.20742	80.9117	5148#5085#5165#5166#5103	-0.00508083	-0.446059	0.341105	0.894662	4	1	0
1726	1727	260	918.515	627.985	0.710949	75.0538	5168#5128#5114#5167	0.0142805	-0.9781	0.50989	0.922271	6	1	0
1727	1728	440	921.923	663.041	0.300319	105.255	5169#5170#146#5171#5161#5130#5070	-0.0449438	-1.2965	0.590074	0.897727	6	1	0
1728	1729	390	914.672	733.485	1.23593	97.4975	5089#5028#5172#5173#5174#5119	-0.0131295	-0.405535	0.257112	0.887367	4	1	0
1729	1730	437	918.435	66.9954	1.0419	95.7401	5175#5063#5176#5177#5023	-0.00739339	-0.538703	0.522317	0.824721	8	1	0
1730	1731	540	923.854	162.589	2.16403	118.326	5058#5093#5178#5164#5133#5039	0.00354588	0.557943	0.587144	0.786854	6	1	0
1731	1732	483	917.348	506.166	1.54397	117.154	5105#5154#5179#5051#5180#5116#5181#5006	-0.0211319	-0.0087146	0.518829	0.795757	5	1	0
1732	1733	270	914.663	883.23	1.58839	72.4264	5184#5185#5090#5060#5111#5182#5183	-0.00778585	0.0137056	0.381975	0.787398	7	1	0
1733	1734	569	919.931	808.524	1.45679	111.296	5186#5106#5123#5187#163#5188#5054#5071	-0.0239354	0.0132733	0.449608	0.823296	7	1	0
1734	1735	592	927.882	88.9274	0.253893	103.983	5189#5190#5078#5191#5064#5192#5177	-0.0119749	-1.14266	0.60252	0.92833	4	1	0
1735	1736	135	916.696	366.548	2.34319	51.598	5193#5147#5083#5101	0.0523597	0.593294	0.284436	0.880607	5	1	0
1736	1737	179	919.285	590.916	0.715298	70.669	5157#5159#5194#5195#5196	0.0141943	-0.824881	0.298677	0.825199	5	1	0
1737	1738	440	919.023	854.098	1.74055	103.397	5108#5110#5197#5198#5182	-0.000727839	0.0499817	0.339458	0.923555	4	1	0
1738	1739	286	915.021	972.133	1.41021	86.1838	5200#5010#5075#5199	0.0240196	-0.199585	0.0953167	0.890722	7	1	0
1739	1740	336	922.018	123.848	0.486449	73.0122	5201#5202#5032#5131	0.0378338	-1.22558	0.549908	0.903763	6	1	0
1740	1741	155	919.794	257.316	0.340635	54.7696	5203#5043#5140#5204#5124	0.0350137	1.29281	0.738076	0.765626	5	1	0
1741	1742	422	921.246	953.758	1.38407	109.497	5074#5092#5205#5206#5207#5208#5199	0.0178161	-0.155891	0.103474	0.795866	4	1	0
1742	1743	629	926.498	378.928	1.6472	124.953	5193#5209#5210#5211#5084#5100#5212#5165	-0.0202629	0.0968675	0.46006	0.74896	6	1	0
1743	1744	236	920.869	459.144	0.85484	67.0122	5152#5143#5067#5213#5214#5215	-0.00683536	-0.58328	0.335074	0.694296	8	1	0
1744	1745	301	924.781	107.591	0.388325	86.9117	5216#5217#5201#5079#5031#5192	0.0211397	-1.36537	0.619028	0.539632	5	1	0
1745	1746	192	921.938	718.896	0.867099	66.0833	5088#5218#5219#5172	0.0469807	-0.694576	0.263839	0.935707	6	1	0
1746	1747	473	922.429	914.867	1.35395	115.983	5185#5091#5220#5221#5205#5222	0.00742826	-0.154609	0.0981214	0.788953	4	1	0
1747	1748	417	925.007	993.084	1.76437	84.8112	5200#5011#5223#5208#5224	0.00482497	1.0146	0.460706	0.893332	6	1	0
1748	1749	496	924.56	546.619	1.48244	93.7401	5155#5225#5226#5227#5117	-0.0181272	-0.0936474	0.537767	0.795241	7	1	0
1749	1750	606	927.718	767.916	1.19509	109.154	5120#5122#163#5174#5228#5229#5230#5231	-0.0098792	-0.380124	0.551072	0.63999	5	1	0
1750	1751	197	921.36	476.371	1.30429	61.4558	5232#5153#5233#5179#5215	-0.0156831	-0.334655	0.423395	0.456637	5	1	0
1751	1752	259	924.066	575.541	1.62632	68.1838	5234#5235#5156#5194#5227	0.0334452	-0.104678	0.389156	0.845459	6	1	0
1752	1753	365	925.222	613.458	1.34131	97.397	5236#5237#5160#5113#5196#5167	-0.00718336	-0.327897	0.468155	0.563927	5	1	0
1753	1754	591	932.897	304.555	2.96775	112.083	5238#54#5239#5240#5145#5241#5242	-0.0324564	-0.0395419	0.747418	0.495954	5	1	0
1754	1755	449	930.967	326.087	2.08208	87.1543	5146#5242#5098#5243#5244	-0.00524342	0.0416475	0.679524	0.616672	6	1	0
1755	1756	321	931.433	452.302	0.892324	92.669	5248#5142#5245#5213#5246#5247	-0.0110752	-0.530093	0.574889	0.662129	6	1	0
1756	1757	97	924.639	406.907	1.79222	50.0416	5249#5250#5212#5149#5166	0.0310795	0.205266	0.591297	0.810067	4	1	0
1757	1758	214	931.238	436.257	0.427	63.8406	5251#5252#5245#5151#111	-0.0758892	0.74336	0.838104	0.80801	5	1	0
1758	1759	502	936.325	200.311	2.40986	101.983	5136#5253#5254#5095#5255#5144	-0.0182801	0.77103	0.372661	0.904001	6	1	0
1759	1760	322	934.547	249.385	2.41345	77.7401	5139#5203#5256#5257#5258	0.0145937	1.46183	0.719707	0.665441	5	1	0
1760	1761	295	929.908	647.797	1.82643	75.2548	5168#5169#5129#5259#5260	-0.0102019	0.160315	0.642412	0.687651	5	1	0
1761	1762	322	928.817	891.624	1.51017	89.598	5184#5264#5220#5261#5262#5263	0.00771291	-0.0374486	0.280668	0.909658	6	1	0
1762	1763	360	935.961	719.133	1.05741	93.1543	5265#5218#5266#5267#5268#5269#5163	-0.0160207	-0.602324	0.356499	0.93976	5	1	0
1763	1764	272	929.485	737.647	1.39642	73.8406	5219#5173#5269#5270#5271#5228	-0.0127072	-0.35849	0.550216	0.759662	6	1	0
1764	1765	310	929.484	861.29	1.68144	92.5269	5272#5273#5261#5198#5183	-0.00862112	0.232317	0.267815	0.880117	7	1	0
1765	1766	617	936.71	532.762	1.18119	121.882	117#5225#5274#5275#5276#5181#5277	-0.0449259	-0.2188	0.696018	0.660172	6	1	0
1766	1767	787	942.521	58.1677	2.41929	120.953	5280#5281#5189#5176#5278#5279	-0.00167967	0.411441	0.605261	0.594413	6	1	0
1767	1768	137	929.117	420.38	1.49067	53.9411	5250#5282#5283#5251#5150	0.0128736	0.606438	0.601419	0.509156	6	1	0
1768	1769	550	938.627	508.831	0.803125	136.61	5233#5284#5285#5286#5274#5180	-0.036171	-0.616531	0.405937	0.915743	6	1	0
1769	1770	265	933.068	793.906	1.37745	72.7696	5186#5287#5288#5289#5290#5231	0.0268333	0.350891	0.504198	0.716766	5	1	0
1770	1771	260	932.531	832.692	0.906224	65.4975	5107#5188#5272#5291#5292#5197	0.00600819	-0.404446	0.815702	0.807999	6	1	0
1771	1772	102	931.294	266.255	1.2229	43.1127	5204#5125#5258#5293#5294	0.054897	-0.167021	0.861532	0.671955	5	1	0
1772	1773	338	936.213	281.237	2.01047	77.598	5296#5126#5238#5294#5295	0.0176439	0.265645	0.290449	0.308993	5	1	0
1773	1774	162	933.685	589.191	1.78997	54.6274	5297#5298#5235#5299#5195	0.0220543	0.385226	0.620101	0.947904	5	1	0
1774	1775	283	933.187	943.512	1.50327	91.3553	5300#5301#5222#5302#5206	0.00998866	-0.163372	0.0747918	0.550279	5	1	0
1775	1776	481	938.696	487.491	1.21662	120.225	5248#5232#5284#5303#5304#5305#5214	-0.0424918	-0.366949	0.433403	0.849523	5	1	0
1776	1777	233	935.815	569.326	1.33806	73.9411	5297#5234#5226#5306#5307#5277	0.0298823	-0.143766	0.323257	0.796102	6	1	0
1777	1778	297	934.296	972.886	1.36802	81.4975	5302#5207#5223#5308#5309	0.0124487	-0.125417	0.235711	0.862145	7	1	0
1778	1779	855	943.069	164.961	1.6964	133.397	5253#5094#5178#5310	0.0102946	-0.283319	0.253213	0.706314	7	1	0
1779	1780	345	942.026	217.8	0.992812	77.7401	5137#5255#5311	0.0574741	0.0795543	0.558412	0.608236	3	1	0
1780	1781	411	938.895	402.966	1.84894	85.1543	5312#5249#5313#5314#5282#5315#5211	-0.0211055	0.150303	0.575612	0.682832	4	1	0
1781	1782	332	937.578	610.575	1.61792	80.669	5299#5236#5316#5317#5318	-0.0159378	0.0718789	0.368504	0.769039	6	1	0
1782	1783	479	939.342	686.271	1.44089	98.8112	5265#5171#5319#5320#5321#5162	0.00805352	-0.0342643	0.240702	0.746421	5	1	0
1783	1784	217	939.71	754.244	0.910892	65.4975	5271#5322#5323#5324#5229	0.0303295	-0.800024	0.311486	0.74427	6	1	0
1784	1785	363	939.799	817.86	1.09732	83.4975	5187#5290#5291#5325#5326#5327	0.0032685	-0.105864	0.369291	0.676729	5	1	0
1785	1786	357	939.754	920.955	1.43921	90.4264	5264#5328#5329#5330#5331#5300#5221	0.0177609	-0.0827685	0.289909	0.794461	7	1	0
1786	1787	643	942.886	351.098	1.62789	123.054	5332#5333#5334#5209#5099#5244	-0.0234302	0.0611109	0.397943	0.758948	8	1	0
1787	1788	677	948.431	637.137	1.1934	127.196	5237#5318#5335#5336#5337#5338#5339#5259	-0.0404825	-0.404858	0.58394	0.873373	6	1	0
1788	1789	150	941.953	37.6667	2.60867	54.2843	5340#5279	-0.0381094			0.949918	9	1	0
1789	1790	396	944.449	431.447	1.39341	94.5685	5283#5315#5252#5341#5342#5246#5343	-0.00771813	0.053941	0.575013	0.684225	7	1	0
1790	1791	749	943.977	860.064	1.64332	166.61	5344#5345#5346#5347#5348#5273#5292#5262#5327	-0.0269779	0.0367347	0.403946	0.847307	2	1	0
1791	1792	264	940.159	895.303	1.43819	81.6985	5328#5348#5349#5263	0.0134856	-0.170829	0.205771	0.894586	4	1	0
1792	1793	285	946.719	257.947	2.03227	80.669	5350#5351#5257#5293#5295	-0.0060261	-0.0600195	0.520267	0.853219	5	1	0
1793	1794	471	948.448	104.034	2.178	87.2548	5216#5191#5352#5353	-0.00382765	0.839334	0.42394	0.887271	6	1	0
1794	1795	322	945.919	664.615	1.21464	88.3259	5170#5319#5354#5339#5355#75#5260	-0.0303105	-0.392803	0.361043	0.704084	4	1	0
1795	1796	447	949.528	379.172	2.05061	87.0538	5312#5334#5210#5356#5357#5358	-0.00810106	0.110325	0.563334	0.950458	6	1	0
1796	1797	610	948.466	471.99	1.38822	121.397	5360#5361#5362#5303#5247#5343#5359	-0.0407573	-0.102538	0.440077	0.719942	5	1	0
1797	1798	342	949.123	711.965	0.999454	79.9828	5266#5363#5364#5365#5321	0.0110776	-0.467325	0.488829	0.862711	7	1	0
1798	1799	190	946.416	746.574	1.07878	79.8406	5268#5270#5366#5367#5368#5322	-0.00530423	-0.545493	0.193711	0.659462	6	1	0
1799	1800	332	950.37	80.3554	1.26855	91.6396	5281#5190#5352#5369	0.0194387	-0.027593	0.788863	0.928646	5	1	0
1800	1801	276	946.431	587.779	1.75678	81.8406	5298#5316#5370#5307#5371#5372	-0.0351262	0.281843	0.314472	0.462247	4	1	0
1801	1802	212	943.892	776.698	1.52043	76.2843	5287#5324#5373#5230	-0.00743116	-0.0824744	0.252238	0.924109	4	1	0
1802	1803	116	945.983	803.629	0.653808	51.6985	147#5289#5325#5374#5375	-0.0533254	0.378619	0.62197	0.867492	6	1	0
1803	1804	320	944.134	955.35	1.52483	90.1838	5376#5377#5331#5301#5308	0.0128839	-0.131479	0.132974	0.630792	4	1	0
1804	1805	193	945.927	564.544	1.40759	62.7696	5378#5370#5306#5276	0.0443271	-0.131327	0.140948	0.60033	4	1	0
1805	1806	157	951.357	415.344	0.705532	54.9117	5314#5379#5380#5381#5341	0.00405877	1.1259	0.715501	0.921973	6	1	0
1806	1807	304	951.612	780.411	1.68581	103.598	5382#5288#5368#5323#5373#5374	-0.0250035	0.19854	0.349621	0.680739	5	1	0
1807	1808	268	950.47	282.287	1.83444	77.7401	5296#5351#5383#5239#5384	0.0207922	0.145563	0.387279	0.786083	5	1	0
1808	1809	535	956.247	325.927	0.950173	100.468	5332#5241#5385#5386#5243#5387	-0.0280576	-0.297568	0.427799	0.82023	6	1	0
1809	1810	521	956.996	602.781	1.72293	109.983	5317#5335#5372#5388#5389#5390	-0.0160928	0.36243	0.479889	0.702458	6	1	0
1810	1811	272	953.018	738.471	1.39474	92.1838	5392#5393#5267#5365#5366#5391	-0.00711892	-0.266584	0.249124	0.830296	6	1	0
1811	1812	212	952.208	906.184	1.68131	71.0122	5329#5394#5347#5395#5396#5349	0.0127725	-0.136268	0.266391	0.836582	6	1	0
1812	1813	382	953.704	936.11	1.32462	87.4975	5376#5330#5396#5397#5398#5399	0.031605	-0.099624	0.171476	0.92516	6	1	0
1813	1814	1448	963.662	552.89	1.5261	176.125	5378#5286#5400#5401#5402#5275#5403#5371#5404#5388	-0.0344781	0.0668462	0.688734	0.665677	10	1	0
1814	1815	518	959.817	297.77	1.89479	97.397	5240#5384#5385#5405	-0.00274486	0.075138	0.321673	0.800567	6	1	0
1815	1816	495	960.093	696.669	1.34661	98.5685	5408#5409#5363#5320#75#5406#5407	-0.00943529	-0.0575087	0.658926	0.381168	6	1	0
1816	1817	474	957.629	815.612	1.75956	97.397	5344#5410#5411#5412#5326#5375	0.00792148	0.0752266	0.410949	0.770135	4	1	0
1817	1818	339	957.938	400.133	1.48757	82.9117	5313#5379#5413#5414#5415#5358	-0.0256539	-0.0168395	0.408383	0.839118	5	1	0
1818	1819	843	960.305	867.975	1.42604	146.368	5346#5416#5417#5418#5419	-0.0195359	-0.168451	0.405735	0.836642	6	1	0
1819	1820	329	958.365	438.191	1.65797	86.4264	5381#5420#5421#5342#5422#5359	-0.0133387	0.239705	0.47917	0.878931	4	1	0
1820	1821	449	963.303	515.512	0.985116	95.9828	5424#5425#5285#5400#5305#5423	0.00723185	-0.666426	0.497897	0.690848	6	1	0
1821	1822	183	958.18	661.934	0.810351	60.4264	5426#5427#5338#5354	-0.00150085	-0.622376	0.282714	0.827772	6	1	0
1822	1823	178	958.927	495.365	1.92718	56.7696	5362#5428#5429#5304#5423	0.0196286	-0.205875	0.901871	0.693104	5	1	0
1823	1824	335	959.824	355.039	1.31033	81.1127	5333#5430#5387#5356	0.00886176	0.00729554	0.217358	0.775021	5	1	0
1824	1825	362	963.539	460.019	2.2019	86.3259	5360#5431#5422	0.00689281	0.104852	0.329451	0.53255	4	1	0
1825	1826	100	958.48	675.56	2.64986	51.4558	5427#5432#5355#5406	0.0880994	0.579388	0.468401	0.554753	3	1	0
1826	1827	440	966.873	899.009	1.01148	90.5685	5394#5433#5434#5419#5435	0.00983541	-0.709578	0.399767	0.784356	4	1	0
1827	1828	936	971.181	627.439	1.733	140.853	5336#5436#5437#5390#5438#5439	-0.0177044	0.0449803	0.575062	0.783757	6	1	0
1828	1829	249	964.972	838.341	0.849375	69.397	5440#5441#5345#5412#5416	0.0168297	-0.678885	0.643545	0.747827	5	1	0
1829	1830	473	966.171	924.237	1.20274	97.1543	5442#5395#5443#5444#5397#5435	0.00542051	-0.323773	0.354497	0.556337	6	1	0
1830	1831	347	965.983	728.455	1.21564	83.8406	5409#5364#5445#5446#5447#5448#5391	-0.00522847	-0.201385	0.449236	0.6776	7	1	0
1831	1832	710	973.148	668.746	1.58092	145.338	5426#5432#5337#5449#5450#5451#5452#5439#5407	-0.0218073	0.0403714	0.644707	0.885207	4	1	0
1832	1833	339	965.649	958.068	1.55477	88.669	5444#5398#5453#5454	0.00631901	0.0563444	0.221154	0.81942	9	1	0
1833	1834	454	971.819	426.57	1.17241	96.3259	5456#5380#5415#5420#5455	0.000848894	0.295782	0.481136	0.700144	4	1	0
1834	1835	151	963.238	747.099	1.72095	55.4558	5392#5457#5458#5448	0.0285523	0.337782	0.353459	0.713248	5	1	0
1835	1836	336	972.143	589.943	1.77096	80.669	5459#5460#89#5404#5436#5389	-0.0438203	0.244611	0.704541	0.672427	5	1	0
1836	1837	387	974.504	824.912	1.41706	86.669	5440#5411#5461#5462	0.0173443	-0.213145	0.203692	0.707921	4	1	0
1837	1838	364	975.53	401.854	2.19377	79.0122	5414#5463#5455	0.0627579	-0.5624	0.286737	0.655496	4	1	0
1838	1839	157	971.268	496.217	1.56221	53.9411	5424#5429#5464#5465	0.0274473	-0.548733	0.313618	0.747167	3	1	0
1839	1840	583	978.913	858.878	1.46131	117.397	5441#5462#5417#5466#5467	-0.028062	-0.141636	0.494427	0.7706	5	1	0
1840	1841	324	974.651	711.491	1.52178	93.2548	5408#5445#5452#5468#5469#5470	0.00483424	-0.00674663	0.241985	0.889286	6	1	0
1841	1842	334	979.186	750.44	1.04316	76.0833	5457#5447#5471	-0.012908	0.524348	0.0449989	0.933223	4	1	0
1842	1843	876	978.792	963.412	1.67492	157.296	5472#5473#5443#5453	0.00186336	0.358469	0.319159	0.609214	3	1	0
1843	1844	276	978.732	514.859	1.34258	83.4975	5425#5474#5475#5476#5465#5401	-0.0149679	-0.283696	0.302263	0.866885	6	1	0
1844	1845	348	982.026	893.293	1.30398	85.8406	5477#5478#5433#5418#5467	0.00618553	-0.274101	0.350209	0.799743	5	1	0
1845	1846	401	984.242	920.197	1.68232	95.4975	5472#5442#5478#5479#5434	-0.00670742	0.0594695	0.449779	0.724102	5	1	0
1846	1847	292	983.534	569.195	1.76837	74.4264	5459#5480#5481#5403	-0.00403899	0.214986	0.302616	0.841512	4	1	0
1847	1848	350	986.034	600.751	1.6307	79.9828	5460#5482#5437	-0.0165249	-0.113782	0.256372	0.605044	3	1	0
1848	1849	470	990.023	692.253	1.69157	92.3259	5451#5483#5484#5468#5485	-0.0116815	0.04983	0.533578	0.669979	5	1	0
1849	1850	338	989.038	544.225	0.736919	93.0122	5476#5480#5402#5486#5487	-0.0366246	-1.03257	0.957296	0.666291	3	1	0
1850	1851	159	984.83	712.245	1.40816	57.9411	5488#5469#5485	0.0742179	-0.054552	0.229802	0.296269	5	1	0
1851	1852	209	988.651	669.349	1.37045	62.1838	5489#5450#5483	0.0589858	-0.169536	0.284423	0.517815	3	1	0
1852	1853	342	995.886	531.219	0.791406	80.9117	5490#5475#5486	-0.0275608	-0.616556	0.214136	0.858506	3	1	0
1	2	506	69.498	886.907	1.54621	103.598	130#131#132#133#101	-0.0240943	-0.108512	0.0761817	0.882237	4	2	0
2	3	997	80.5968	929.53	1.86319	146.267	101#134#135#136#137	-0.0216857	-0.0823171	0.519977	0.680814	4	2	0
3	4	413	81.1768	844.576	1.83469	107.154	130#138#139#140#141	-0.00801838	0.32891	0.166524	0.91716	5	2	0
4	5	419	80.9236	786.962	1.73546	117.255	144#142#143	-0.0273966	0.167653	0.182475	0.886783	8	2	0
5	6	464	90.2522	852.095	1.94475	126.468	145#146#147#131#148#149#150#140	-0.0010618	0.389986	0.541868	0.95255	3	2	0
6	7	525	90.4933	471.314	0.885957	97.2965	151#152#153#154	0.00562696	-0.526948	0.203763	0.891262	5	2	0
7	8	521	86.9904	802.956	1.8109	151.983	160#138#155#156#157#158#143#159	-0.0237077	0.274615	0.294763	0.970003	8	2	0
8	9	455	83.5011	890.215	1.54505	112.426	161#162#132#150#134	0.0219633	-0.260211	0.485521	0.793163	4	2	0
9	10	306	92.5131	450.431	0.752141	79.8406	163#164#165#166#151	0.00534711	-0.411853	0.370691	0.816279	5	2	0
10	11	429	92.3124	749.825	1.78837	110.669	167#168#169#155#142	-0.00568436	0.146334	0.199469	0.932932	5	2	0
11	12	190	95.1158	433.905	1.73841	65.598	163#170#171	0.0807308	0.282573	0.393168	0.915637	6	2	0
12	13	1082	104.559	931.285	1.93453	168.066	176#136#172#173#174#175	-0.0148506	0.319754	0.3584	0.656957	3	2	0
13	14	297	95.0976	808.714	1.65176	106.184	177#145#178#139#159	-0.024257	0.0968008	0.205854	0.966497	5	2	0
14	15	321	96.5576	883.738	1.77814	88.669	161#179#180#149#181	0.00253107	0.100911	0.25931	0.819013	6	2	0
15	16	252	101.615	897.194	1.99883	91.7401	162#181#182#183#135#172	-0.00682438	0.386953	0.238504	0.938048	6	2	0
16	17	224	98.933	857.402	1.85105	80.1838	179#148#184#185	0.03025	0.229916	0.0513649	0.890627	4	2	0
17	18	113	98.5398	668.08	1.79005	71.1127	186#187#188	-0.017972	0.1218	0.210278	0.85302	6	2	0
18	19	812	109.442	708.807	1.93527	139.196	192#193#194#195#167#189#190#191	-0.0306174	0.254455	0.472882	0.83523	8	2	0
19	20	623	106.592	750.835	1.75531	128.569	194#196#197#198#168#156	-0.010805	0.304523	0.333519	0.939893	3	2	0
20	21	976	106.575	629.471	1.55761	170.953	199#200#201#202#186#203	-0.0232542	-0.0528809	0.317349	0.909761	5	2	0
21	22	417	104.758	681.552	1.81799	97.8406	202#187#204#205#189#206	-0.0124995	0.216511	0.2231	0.869009	6	2	0
22	23	321	104.296	813.579	1.76251	99.0122	208#209#178#210#146#207	-0.0254346	0.0636229	0.393127	0.921543	6	2	0
23	24	198	105.581	788.646	1.37574	66.8701	177#211#212#158#207	0.0474333	-0.10302	0.184563	0.705127	5	2	0
24	25	618	112.117	537.735	1.16726	108.225	213#214#215#216#217	0.0141147	0.106584	0.60136	0.692864	4	2	0
25	26	202	109.059	772.767	2.22958	71.0122	211#198#218#92#157	-0.0437714	0.733483	0.525546	0.418026	5	2	0
26	27	249	108.116	402.57	1.02995	70.9117	64#219#220#221	-0.0447482	-0.180981	0.683448	0.767041	4	2	0
27	28	280	105.789	431.507	1.6761	86.7696	224#64#164#170#222#223	-0.0028267	0.17043	0.220027	0.620279	6	2	0
28	29	439	110.998	458.991	1.95734	92.7696	225#226#227#165#152#223	0.0165856	0.251072	0.540978	0.923752	5	2	0
29	30	157	105.675	513.79	1.97192	55.9411	228#229#213#230	0.0158535	0.574587	0.492381	0.847749	3	2	0
30	31	376	112.199	367.497	1.33961	86.2254	231#232#233#234	-0.00216708	-0.231896	0.381676	0.668008	6	2	0
31	32	636	120.832	480.557	0.0291257	107.497	227#153#235#236#237#238#239	2.95e-05	1.53585	0.709775	0.809206	7	2	0
32	33	463	111.987	861.607	1.797	106.669	240#241#242#180#182#185	0.0213443	0.130927	0.089113	0.768952	7	2	0
33	34	921	119.792	960.355	2.19615	132.51	243#244#245#246#175	0.00680162	1.36192	0.669878	0.618751	4	2	0
34	35	311	111.714	836.026	1.50333	77.4975	240#210#147#247#248#184#249	-0.0403526	-0.145054	0.656499	0.893332	5	2	0
35	36	209	111.584	894.852	1.99375	79.2548	242#183#250#251#173	-0.00298558	0.356964	0.22894	0.609198	7	2	0
36	37	761	116.336	123.656	1.89723	130.267	252#253#254#255	-0.00310559	0.0986629	0.487793	0.414861	6	2	0
37	38	734	120.666	597.054	1.76269	116.853	256#257#258#259#260#199	-0.00645229	0.593716	0.673624	0.672732	4	2	0
38	39	400	118.085	391.785	1.34546	94.2254	261#262#263#264#233#219	-0.0415766	0.0217819	0.543205	0.742394	6	2	0
39	40	470	119.255	240.411	0.600229	98.468	265#266#267#268	0.0300397	0.0260612	0.901674	0.846245	4	2	0
40	41	384	116.37	260.216	1.10945	85.0122	272#267#269#270#271	0.00737049	-0.433141	0.453916	0.536405	4	2	0
41	42	676	118.286	341.848	1.37593	115.782	273#274#275#276#231	-0.00667181	-0.133216	0.330331	0.795131	5	2	0
42	43	112	113.277	502.848	1.10217	47.9411	228#277#278#279	0.0746459	-0.242381	0.601825	0.681254	5	2	0
43	44	341	115.191	286.053	1.38576	96.0833	280#281#282#271	-0.0135447	-0.266632	0.324289	0.74005	5	2	0
44	45	586	119.713	564.831	1.54397	111.497	257#216#283#284#285	-0.0187034	0.398719	0.592793	0.924688	4	2	0
45	46	642	121.452	150.101	2.15127	117.296	288#289#74#254#286#287	-0.0171118	0.421615	0.581642	0.581978	5	2	0
46	47	431	119.766	813.831	1.86471	92.669	209#290#291#292#247	0.00493571	0.0699111	0.450412	0.803566	5	2	0
47	48	329	116.471	427.198	1.68672	101.255	225#293#294#264#220#222	0.0111768	0.0578041	0.216233	0.726258	6	2	0
48	49	355	121.817	520.203	0.851391	81.397	229#278#214#295#296#297	-0.00552995	-0.462083	0.714028	0.932791	6	2	0
49	50	644	123.929	84.5047	1.17586	122.024	298#299#300#252#301	-0.0173616	-0.303027	0.293513	0.759969	6	2	0
50	51	511	121.865	647.982	1.78987	104.569	304#305#201#204#302#303	-0.027356	0.301269	0.554847	0.912228	6	2	0
51	52	513	120.981	781.945	1.70143	109.456	208#306#290#307#212#218	0.00195833	0.121223	0.343481	0.902414	5	2	0
52	53	249	125.12	499.876	1.21116	73.9411	308#277#295#27#238	-0.0280858	-0.94688	0.642665	0.847248	7	2	0
53	54	356	122.497	673.126	1.85636	91.8406	305#309#205#190	0.0141776	0.225202	0.282468	0.895889	5	2	0
54	55	195	118.856	733.379	1.76581	85.9411	193#196#310#311#312	0.0134987	0.085054	0.355067	0.757766	4	2	0
55	56	1290	130.957	916.223	1.72222	183.238	243#313#314#251#315#316#174	-0.0115578	0.254106	0.493386	0.604387	4	2	0
56	57	366	128.91	171.478	0.900693	79.1543	288#320#317#318#319	0.0132946	-0.877316	0.432859	0.908415	7	2	0
57	58	1138	130.102	861.022	1.77379	170.853	241#321#322#323#249#313#250	-0.00774338	0.244928	0.305187	0.572577	5	2	0
58	59	357	130.894	230.625	0.553607	87.9828	324#325#326#327#265	0.000821481	-1.0659	0.358394	0.324321	7	2	0
59	60	717	131.381	314.092	2.06076	109.539	273#328#281#329#330#331#332	-0.0245476	0.597984	0.775712	0.902863	5	2	0
60	61	965	137.58	620.94	1.90867	143.924	260#200#333#334#302#335	-0.0171359	0.409489	0.491579	0.849405	6	2	0
61	62	480	129.025	742.675	1.93913	101.497	336#337#338#306#197#312#92	-0.0146743	0.370703	0.267767	0.70871	6	2	0
62	63	351	128.661	286.316	1.30502	84.0833	339#340#280#328#270	-0.00336631	-0.0319958	0.552082	0.873576	4	2	0
63	64	180	124.711	713.317	1.62709	66.8701	192#341#342#310	0.0134431	-0.1374	0.293317	0.662011	5	2	0
64	65	415	128.224	427.735	1.6053	97.2548	293#263#343#344#345#346	0.00507902	-0.0386	0.25563	0.667286	5	2	0
65	66	330	128.491	456.421	1.45614	78.8701	226#294#346#347#235#348	0.0128521	-0.106746	0.469097	0.780394	6	2	0
66	67	249	131.337	826.9	2.63793	66.669	321#292#248#349#350	-0.00760854	1.23282	0.52334	0.872717	5	2	0
67	68	161	131.652	67.0559	0.461406	63.0122	352#353#298#351	0.010151	-1.20699	0.364019	0.401027	5	2	0
68	69	658	137.638	210.336	2.16865	107.539	354#355#356#357#325	0.00123681	-0.357841	0.722159	0.850251	4	2	0
69	70	873	133.97	378.824	1.55951	150.711	275#358#262#359#343#232#360#361	-0.0305419	0.177815	0.484141	0.911689	7	2	0
70	71	1089	139.039	685.011	1.77334	155.782	304#309#341#362#363#364#365#366#191	-0.0205796	0.0915576	0.452727	0.826918	9	2	0
71	72	503	142.449	55.3817	0.153427	94.2254	368#352#369#370#367	0.0178642	1.19762	0.681134	0.477383	5	2	0
72	73	511	136.121	261.27	1.7248	116.225	371#339#372#327#266#108#269	-0.009585	0.168281	0.533797	0.847427	5	2	0
73	74	250	132.404	541.98	1.71122	99.598	373#374#215#375#297#283	-0.0142708	0.126684	0.141256	0.97277	6	2	0
74	75	110	132.5	718.509	1.77494	52.2843	336#342#311#376#366	0.0274284	0.188198	0.310087	0.889269	6	2	0
75	76	594	139.483	115.907	1.59447	104.368	377#378#379#300#380#253#286	-0.0179751	-0.142838	0.48127	0.887579	5	2	0
76	77	381	137.412	339.756	1.58655	87.3553	274#358#331#381	0.0241179	-0.0630255	0.321684	0.815055	4	2	0
77	78	885	138.902	769.219	1.72521	144.811	384#338#307#382#383	-0.00819551	0.329983	0.312875	0.651631	7	2	0
78	79	588	144.184	414.327	1.55254	104.225	385#386#387#388#344#361	0.000350352	-0.141823	0.608267	0.849419	6	2	0
79	80	380	138.779	506.871	1.77927	91.9828	308#389#373#390#391#392#296#237	-0.0323243	0.0489017	0.545973	0.618755	6	2	0
80	81	295	137.451	573.475	1.73576	73.7401	258#375#393#394#395#284	-0.0084583	-0.13372	0.589688	0.816723	8	2	0
81	82	926	146.369	799.041	2.09084	143.681	384#291#396#397#349#398	-0.00034849	0.369985	0.294454	0.581536	6	2	0
82	83	601	145.987	83.218	0.815651	104.468	400#353#369#401#377#299#399	-0.00220478	-0.639298	0.707028	0.378883	7	2	0
83	84	402	142.294	154.172	1.0577	89.8823	402#403#317#287	0.0372445	-0.227528	0.719213	0.704141	8	2	0
84	85	676	146.42	450.422	1.23725	112.711	388#404#405#406#407#408#345#347	-0.0022447	-0.192677	0.577185	0.565255	4	2	0
85	86	215	140.567	476.902	1.46123	70.7696	389#408#409#348#236	-0.0125187	-0.135236	0.335723	0.850908	5	2	0
86	87	426	145.714	589.685	2.25829	88.5685	259#410#395#411#412#333	-0.0176072	0.573309	0.583699	0.72121	6	2	0
87	88	654	149.593	648.261	2.03779	111.882	362#413#414#303#335#415	-0.0212282	0.413278	0.516986	0.787384	6	2	0
88	89	553	144.611	970.566	1.65489	109.983	416#417#418#245	-0.00883959	-0.176733	0.467	0.878254	5	2	0
89	90	739	145.972	542.395	1.76553	125.882	419#420#421#374#422#392#393	-0.0105412	0.0785972	0.459272	0.931168	8	2	0
90	91	1675	153.156	872.301	1.6522	212.167	323#423#424#425#426#314#427#428	-0.0104721	0.138511	0.360663	0.84394	7	2	0
91	92	160	142.869	189.231	0.877077	55.9411	432#354#429#430#319#431	-0.0322514	-0.668488	0.512677	0.786585	6	2	0
92	93	602	148.998	942.958	1.1576	120.225	416#433#434#435#244#316	0.000215948	-0.183998	0.457923	0.846959	5	2	0
93	94	315	150.086	140.248	0.741743	82.2254	402#436#437#438#74#380	-0.0100019	-0.808938	0.486436	0.74116	7	2	0
94	95	542	147.563	724.162	1.59819	101.154	337#439#376#440#441#365#382	-0.000118298	0.125987	0.477582	0.883447	4	2	0
95	96	836	152.867	297.163	1.47361	122.811	340#372#329#442#443#444#445#446#447	-0.0215004	0.0678047	0.616841	0.753644	8	2	0
96	97	423	150.771	173.44	1.88024	99.8823	448#112#449#403#438#429#318	-0.0193707	0.563198	0.46523	0.759349	5	2	0
97	98	238	152.702	516.924	1.41968	76.4264	450#451#419#391	0.0307332	0.672081	0.823319	0.477183	4	2	0
98	99	380	148.366	262.332	1.67786	108.184	371#452#453#442	0.0107907	0.214685	0.205954	0.845581	7	2	0
99	100	537	153.609	488.825	1.59571	106.912	450#82#454#390#407#455#409#30	-0.0299437	-0.363575	0.726671	0.82245	6	2	0
100	101	1329	168.003	814.128	2.41115	161.137	322#423#456#457#458#350#398	-0.00953111	0.842324	0.36696	0.947287	4	2	0
101	102	454	153.769	227.361	1.6863	89.598	356#452#326#459#460#108#461	-0.0318371	0.126105	0.689131	0.358755	5	2	0
102	103	179	149.341	362.676	2.18337	62.7696	464#465#359#462#463	-0.0340123	-0.0721113	0.853233	0.734082	6	2	0
103	104	650	157.338	390.045	0.720321	117.539	465#385#466#467#468#469#360	-0.00757291	-0.728258	0.794859	0.57956	7	2	0
104	105	443	151.677	338.009	1.58458	101.113	470#330#381#462#447	0.00556194	-0.035662	0.336456	0.929891	5	2	0
105	106	522	159.494	104.985	1.26976	94.2254	401#471#472#473#474#378	0.00585877	-0.507848	0.61355	0.641835	6	2	0
106	107	399	157.799	563.642	2.18414	86.5685	422#410#394#475#476#477	0.0131881	0.564333	0.854995	0.631842	6	2	0
107	108	290	157.466	433.514	1.05718	72.8112	387#404#478#479	0.0275565	-0.373951	0.520497	0.791068	4	2	0
108	109	315	155.825	699.927	1.6923	82.9117	480#481#439#364	0.00517541	-0.00413377	0.351243	0.669111	4	2	0
109	110	424	163.302	43.2854	0.138645	83.8406	482#483#484#485#367	-0.00234501	-1.29517	0.511387	0.891999	7	2	0
110	111	286	159.357	129.671	0.745949	69.1543	436#486#487#474#379	0.02993	-0.957419	0.485146	0.891271	6	2	0
111	112	688	161.802	606.798	1.80109	130.811	488#489#490#412#413#334	-0.0222107	0.442016	0.387724	0.720206	5	2	0
112	113	647	164.743	912.552	2.19952	116.468	433#315#491#428#492#493#494	-0.00582425	0.664545	0.360806	0.69137	5	2	0
113	114	786	161.654	985.316	1.73011	123.154	496#417#435#495	0.00223169	0.673688	0.658101	0.83257	4	2	0
114	115	440	161.882	201.564	0.824506	85.1543	497#498#499#355#459#431	-0.00238427	-0.806523	0.650909	0.918543	5	2	0
115	116	572	157.857	751.128	1.66517	113.497	500#501#441#396#383#15	-0.0276898	0.0357974	0.342773	0.590074	6	2	0
116	117	393	165.344	373.623	0.763804	85.8823	464#96#466#502#503	-0.027316	-0.953853	0.375452	0.512282	4	2	0
117	118	242	161.347	466.674	1.65381	69.4975	406#454#504#505	0.0377624	0.275119	0.470775	0.796052	4	2	0
118	119	543	165.059	66.3849	1.82452	98.9117	368#485#506#507#508#399	0.00881737	0.0879623	0.625426	0.808095	5	2	0
119	120	516	173.669	186.151	0.111858	110.711	512#449#497#509#510#430#511	-0.00376516	1.35319	0.543257	0.597869	6	2	0
120	121	421	161.71	255.686	1.65755	94.0833	513#514#515#453#443#461	0.00876683	0.0888575	0.29911	0.865476	5	2	0
121	122	608	164.464	672.395	1.66944	106.083	480#516#517#518#519#520#363#415	-0.0169407	-0.00476926	0.382495	0.836466	8	2	0
122	123	116	162.147	545.698	1.99573	48.0416	421#521#522#475	0.067752	0.25276	0.8862	0.756845	5	2	0
123	124	270	166.67	576.496	2.26812	72.1838	488#90#411#523#524#477	-0.039877	0.551348	0.637058	0.458896	4	2	0
124	125	335	168.391	167.46	0.769435	83.2548	448#525#509#526#527	-0.0115862	-0.997785	0.428449	0.602386	6	2	0
125	126	575	165.934	334.466	1.6238	118.225	528#96#529#530#470#446#463	-0.0186942	0.202355	0.474279	0.890722	6	2	0
126	127	540	169.307	417.017	0.910169	92.3259	386#531#532#469#533#478	0.0152274	-0.36836	0.726536	0.831907	4	2	0
127	128	669	170.786	526.465	1.1984	116.225	82#451#420#534#535#536#537#521	-0.0264887	-0.327114	0.673294	0.652332	7	2	0
128	129	1014	175.357	949.218	0.83231	143.054	434#538#539#540#541#494#495	-0.00148778	-0.517226	0.572918	0.770738	7	2	0
129	130	344	169.799	273.939	2.20586	79.8823	544#515#444#542#543	0.014357	0.195957	0.527811	0.772452	5	2	0
130	131	487	168.743	635.127	1.59019	115.154	545#546#547#516#490#414	-0.00703712	0.149525	0.296247	0.838919	6	2	0
131	132	590	170.063	710.266	1.80598	105.983	481#548#549#550#520#440#15	-0.0238461	0.150315	0.448456	0.910466	6	2	0
132	133	349	171.713	145.931	2.34352	78.669	112#437#487#551#552#553#525	-0.0143358	0.820707	0.704108	0.576159	6	2	0
133	134	399	176.271	359.609	0.512309	89.7817	530#502#554#555	0.0297092	-1.24609	0.512797	0.775757	6	2	0
134	135	576	174.882	445.005	1.98994	99.9828	533#405#504#556#557#558#479	-0.00537618	0.283548	0.59805	0.754407	6	2	0
135	136	226	167.619	497.323	1.46944	71.6985	560#534#455#559	0.0347066	-0.00771594	0.353748	0.825555	4	2	0
136	137	764	179.556	738.48	1.46192	130.368	561#562#563#564#500#550#107	-0.00947767	-0.580164	0.758643	0.630382	7	2	0
137	138	889	174.51	772.094	1.95544	143.296	564#501#565#566#456#397	-0.0157572	0.292717	0.647987	0.727032	4	2	0
138	139	477	174.956	24.9769	0.923541	88.669	483#567#568#569	0.0278869	0.367591	0.695783	0.786238	6	2	0
139	140	502	178.538	88.8367	0.492894	96.9117	400#471#570#571#508#572	0.0108562	-0.883625	0.415767	0.451272	4	2	0
140	141	348	176.161	125.733	0.949317	82.2254	486#551#473#573#574#575	0.00171364	-0.702	0.3995	0.817137	4	2	0
141	142	593	174.406	223.324	2.01356	100.711	576#577#513#578#499#460	-0.0165671	0.434587	0.657005	0.721493	6	2	0
142	143	131	168.092	874.847	1.49471	53.1127	579#580#581#426	0.0280821	0.0105896	0.278739	0.846569	6	2	0
143	144	676	178.599	478.274	1.34252	112.811	582#583#584#505#558#30#559	-0.0230935	-0.0848885	0.613838	0.727791	6	2	0
144	145	822	177.616	297.916	1.75319	121.782	544#528#585#586#587#588#445	-0.0139317	0.214326	0.47347	0.822016	7	2	0
145	146	178	173.213	552.062	1.63219	61.3553	537#522#90#476#589#590	-0.0250686	0.0179025	0.493263	0.705336	6	2	0
146	147	482	181.18	830.268	2.36858	120.125	592#593#594#424#458#28#591	-0.0155465	0.614848	0.276152	0.906231	4	2	0
147	148	212	174.415	853.425	2.23176	70.7696	594#595#579#425	0.0234075	0.334584	0.154609	0.954159	6	2	0
[truncated: 20,541 more rows]

## Sheet: pooldata_non_normalised_golgi
	local_id_cells	area_cells	center_x_cells	center_y_cells	orientation_cells	perimeter_length	local_id_of_bonds	pressures	theta1N	ratio_lambda	eccentricity	n_neighbors	Nb_embryo	ATAN2	ATAN2deg	type
1	2	148	27.4324	901.25	2.27486	58.0833	174#175	-0.0381094			0.7472	2	1	-0.513	-29.3927	0
2	3	122	24.9754	817.787	2.04957	51.2132	176#177#178	0.0192725	0.753534	0.107335	0.543217	3	1	-0.289	-16.5585	0
3	4	869	33.7618	842.621	1.79181	142.853	177#179#180#181#182#183	-0.00819901	0.128907	0.658197	0.260831	6	1	-0.928	-53.1705	0
4	5	856	37.9673	664.416	2.01133	140.468	184#185#186#187#188#189#141#190	-0.0356109	0.133679	0.39339	0.943897	4	1	-0.587	-33.6326	0
5	6	662	37.1057	978.81	1.91975	132.125	192#193#194#191	0.0134508	-0.130873	0.218346	0.8066	7	1	0.846	48.4722	0
6	7	303	33.6964	626.224	1.7003	76.1838	195#196#197#198#141	-0.0345222	0.196935	0.676989	0.344984	2	1	-0.142	-8.136	0
7	8	200	32.275	645.115	1.86445	61.4558	197#199#184	0.09929	0.0029675	0.212156	0.375419	3	1	-0.344	-19.7097	0
8	9	185	34.3081	935.319	2.01422	61.3553	200#201	-0.0381094			0.664224	4	1	0.733	41.9978	0
9	10	194	34.9381	755.593	1.57663	59.6985	202#203#204#205	-0.012042	0.0510965	0.413546	0.615548	4	1	0.472	27.0436	0
10	11	595	41.684	733.188	2.10383	107.497	208#209#202#206#207	-0.00315089	0.403451	0.537332	0.641295	5	1	-0.09	-5.15662	0
11	12	298	39.4631	865.748	1.94961	83.7401	210#211#212#182	0.00562046	0.275958	0.376553	0.465819	8	1	0.007	0.40107	0
12	13	537	44.2682	888.523	1.7643	108.125	211#213#214#215#216#217#218#174	-0.0278903	0.364881	0.597889	0.599132	4	1	-0.428	-24.5226	0
13	14	598	45.112	599.564	1.99877	117.782	195#219#220#221#222#223	-0.0121961	0.353921	0.306121	0.831704	9	1	-0.393	-22.5172	0
14	15	862	50.4316	810.492	2.25595	147.238	176#224#225#226#227#179#228#229#230	-0.031447	0.866197	0.726477	0.854585	6	1	0.739	42.3416	0
15	16	443	41.6501	341.65	1.57269	96.5685	231#232#233#234#235	0.0028675	-0.201208	0.33238	0.707688	4	1	-0.521	-29.8511	0
16	17	107	38.4299	773.065	1.78474	44.1838	204#236#237#238	0.0301629	-0.226097	0.302376	0.707493	5	1	0.369	21.1421	0
17	18	431	41.7726	373.172	1.47637	91.8406	240#241#242#234#239	-0.0273272	-0.19329	0.346262	0.909886	5	1	0.096	5.50039	0
18	19	408	42.5637	516.931	1.3893	103.154	243#244#245#246#247	-0.0137749	-0.0829652	0.263837	0.863965	5	1	0.4	22.9183	0
19	20	577	45.2738	311.27	1.42012	128.811	231#248#249#250#251	-0.0237495	-0.18923	0.26392	0.918783	5	1	-0.226	-12.9488	0
20	21	342	48.9211	488.886	2.17001	86.9117	256#243#252#253#254#255	-0.0386969	0.61108	0.645364	0.664492	6	1	0.647	37.0704	0
21	22	376	44.7952	693.354	1.77601	90.5685	257#258#259#189	-0.000629814	0.234221	0.29753	0.916872	7	1	0.56	32.0856	0
22	23	562	56.7171	703.879	2.31473	114.953	258#260#261#262#263#264#206	-0.0151926	0.865268	0.371499	0.482184	4	1	2.222	127.311	0
23	24	333	44.8138	787.799	1.90392	83.2548	225#265#266#267#268#237	-0.0293423	0.383413	0.444689	0.703197	6	1	0.752	43.0864	0
24	25	728	53.8709	758.019	1.8723	115.539	208#265#203#236#269#270#271	0.0013049	0.197008	0.615866	0.931722	7	1	-1.244	-71.2759	0
25	26	741	48.5587	929.05	1.66346	141.74	272#273#274#275#200#216#191	-0.0151759	0.0610358	0.342822	0.471623	7	1	0.255	14.6104	0
26	27	842	52.3052	551.391	1.64005	131.296	276#277#246#278#279	-0.0147055	-0.0296998	0.501966	0.62764	5	1	0.579	33.1743	0
27	28	212	48.5991	627.033	1.87728	65.598	196#280#281#185#282#222	-0.001511	0.270235	0.383759	0.662869	6	1	-0.297	-17.0168	0
28	29	512	54.6855	90.0488	1.995	115.397	283#284#285#286#287	0.00223952	0.0187461	0.26923	0.842813	4	1	-0.693	-39.706	0
29	30	481	51.2432	253.794	1.38477	113.012	288#289#290#291	-0.00545469	0.195918	0.450794	0.874535	4	1	-0.051	-2.92208	0
30	31	536	55.8526	285.618	1.38541	98.669	290#292#293#294#295#248	0.00601276	0.161942	0.75267	0.688332	4	1	-0.564	-32.3148	0
31	32	312	51.609	466.01	1.33108	79.598	296#297#298#252	0.0313117	0.170466	0.293782	0.281155	6	1	-0.373	-21.3713	0
32	33	372	54.5914	392.035	1.84271	82.0833	241#299#300#301#302	0.00987007	0.089565	0.48929	0.836682	4	1	-0.473	-27.1009	0
33	34	150	53.3133	680.287	1.03914	59.4975	257#260#188#303	0.0331735	-0.424687	0.367703	0.931874	4	1	0.355	20.34	0
34	35	251	52.5578	975.088	1.96309	73.0122	304#193#305#306#44	-0.00688937	0.43378	0.381727	0.696106	5	1	1.408	80.6725	0
35	36	389	57.2365	153.848	1.53212	93.4975	307#308#309#310#311	0.0141106	-0.0564524	0.315412	0.756218	6	1	0.134	7.67763	0
36	37	176	52.1477	353.744	1.7281	66.4264	312#233#313#314#239	-0.00450697	0.190891	0.321212	0.897809	5	1	0.035	2.00535	0
37	38	686	56.5933	423.134	1.88057	114.811	315#316#301#317#318#319	-0.0282403	0.151231	0.52703	0.503365	5	1	0.205	11.7456	0
38	39	425	56.2682	852.256	1.65228	98.5685	320#321#322#210#323#181#213	-0.0100214	-0.0246136	0.450039	0.666976	7	1	1.252	71.7343	0
39	40	420	61.3714	447.455	1.78425	107.782	324#325#326#327#296#318	-0.0208107	0.236814	0.410503	0.825965	5	1	-0.349	-19.9962	0
40	41	375	56.328	506.739	1.83113	88.2254	244#328#329#330#255	0.00175518	0.175551	0.243071	0.808207	6	1	-0.064	-3.66693	0
41	42	240	56.9333	128.283	1.6019	83.598	307#331#332#333	-0.023692	0.271828	0.387965	0.782862	4	1	-0.956	-54.7748	0
42	43	328	61.7287	373.509	0.697855	81.4975	240#336#314#299#334#335	0.00337129	-0.414416	0.776889	0.756865	6	1	-1.095	-62.7389	0
43	44	282	57.7411	604.638	1.87785	75.4975	337#338#280#221	0.0264037	0.285937	0.192405	0.834017	5	1	0.918	52.5975	0
44	45	522	63.7299	641.921	2.53631	102.912	339#340#341#282#186	-0.00460631	0.701736	0.452788	0.642498	4	1	0.22	12.6051	0
45	46	642	64.7664	669.02	1.13223	117.296	341#261#342#343#187#303	-0.004655	0.186304	0.64088	0.767779	6	1	1.125	64.4578	0
46	47	438	62.5297	312.075	1.66038	100.669	295#344#249#345#346	0.00749588	-0.398312	0.444192	0.775116	4	1	-0.074	-4.23989	0
47	48	249	61.7912	572.863	2.83531	68.669	278#347#219#348	0.00431957	1.03048	0.639489	0.960433	6	1	-0.897	-51.3943	0
48	49	85	57.7765	790.071	0.634276	42.8701	226#267#349	0.1312	1.18932	0.503629	0.755415	6	1	-0.024	-1.3751	0
49	50	389	62.7018	821.887	1.79105	103.882	352#320#180#230#350#351	-0.0126352	0.0592047	0.466476	0.900224	3	1	-0.148	-8.47978	0
50	51	509	60.9077	941.253	1.73181	124.426	304#192#353#274#354#355	-0.0120268	0.068052	0.241275	0.799408	4	1	1.078	61.7649	0
51	52	637	64.2151	988.436	1.90068	111.054	305#356#357#358	0.0591662	-1.16556	0.682231	0.176848	5	1	2.111	120.951	0
52	53	405	68.284	64.7975	2.62887	91.2965	359#360#24#361#283	-0.0241348	1.27095	0.366358	0.837261	5	1	-0.483	-27.6739	0
53	54	351	64.5527	525.667	1.48303	79.397	276#245#121#330#362#363	-0.0285022	-0.395759	0.622353	0.438503	5	1	1.005	57.5823	0
54	55	514	61.3677	880.804	1.62342	103.012	323#214#364#365#366	-0.00820577	0.241906	0.458819	0.630412	4	1	-1.521	-87.1469	0
55	56	497	63.4869	245.519	1.37174	110.326	368#288#369#370#371#367	-0.0153454	-0.0978097	0.565678	0.706208	7	1	0.101	5.78687	0
56	57	149	59.7383	335.503	1.06527	51.1127	372#373#312#232#250#346	0.0117365	-0.540279	0.457137	0.8545	6	1	0.06	3.43775	0
57	58	1055	76.3583	611.592	2.34686	151.137	338#339#374#375#376#281	-0.0104908	0.738227	0.411293	0.597501	6	1	0.176	10.0841	0
58	59	872	69.5138	720.612	2.11106	143.338	263#377#378#379#380#269#207	-0.0144645	0.438883	0.449579	0.746128	6	1	-0.937	-53.6861	0
59	60	302	65.2649	906.838	2.07542	79.8406	353#273#215#381#366#382	0.0087352	0.585101	0.72305	0.532729	6	1	0.806	46.1804	0
60	61	405	67.6864	772.649	2.06062	94.2254	384#385#227#266#60#349#271#383	-0.02901	0.333458	0.533665	0.790123	7	1	0.977	55.978	0
61	62	281	66.1779	95.5587	2.18693	76.3259	386#387#388#285	0.00661073	0.431894	0.393656	0.403619	6	1	-0.23	-13.178	0
62	63	475	67.9705	354.223	1.60066	92.4264	373#389#390#391#313#334	-0.00844188	-0.00771148	0.582324	0.763517	4	1	-0.107	-6.13065	0
63	64	480	70.1125	117.042	1.51503	110.811	388#392#393#394#395#331#396#286	-0.0259115	0.192845	0.626663	0.743839	6	1	0.498	28.5333	0
64	65	552	71.5399	470.297	2.1504	104.125	326#297#397#253#398#399	-0.00281105	0.577697	0.351808	0.708754	6	1	0.828	47.4409	0
65	66	241	71.7303	490.988	2.75936	69.0122	400#401#328#254#399	-0.0269917	1.34218	0.520262	0.802889	5	1	-0.123	-7.04738	0
66	67	324	69.8426	396.62	1.96064	87.397	336#402#403#404#315#300	0.01221	0.267632	0.449605	0.790254	5	1	0.037	2.11994	0
67	68	278	69.4173	587.151	2.73514	67.7401	337#405#406#374#220#348	-0.00426	0.999406	0.805853	0.799352	6	1	-0.328	-18.793	0
68	69	352	68.6619	186.568	1.33768	91.598	128#310#407#408#409#410	-0.0435749	-0.0974087	0.617372	0.291706	5	1	-1.837	-105.252	0
69	70	318	72.4151	208.959	1.5549	86.7696	409#411#412#413#414	0.008513	0.0422434	0.433794	0.606185	5	1	-0.343	-19.6525	0
70	71	197	69.2792	275.736	1.50063	69.3553	289#371#293#415	0.00527278	0.0292039	0.231035	0.595921	4	1	0.218	12.4905	0
71	72	174	69.6092	963.73	1.48054	53.6985	416#417#355#356#44	-0.0245375	-0.944795	0.760119	0.815768	4	1	0.274	15.699	0
72	73	390	71.5795	147.033	1.69663	91.1127	418#419#308#395#332	0.00896765	0.236142	0.319462	0.517689	6	1	-2.03	-116.31	0
73	74	723	81.5131	511.928	0.912253	132.468	401#420#421#422#423#329#362	-0.00249999	0.910007	0.666985	0.778755	6	1	1.125	64.4578	0
74	75	656	76.9223	559.965	1.37112	128.125	277#405#424#425#121#426#347	-0.0514565	-0.25194	0.569234	0.755152	7	1	0.015	0.859437	0
75	76	303	71.9703	845.05	1.60394	70.7696	352#321#427#428#429#430	-0.00191662	-0.225458	0.584995	0.652828	5	1	-0.245	-14.0375	0
76	77	284	72.6197	329.817	1.383	73.3553	432#433#372#389#345#431	-0.00206501	0.0342575	0.57015	0.444286	6	1	-0.298	-17.0741	0
77	78	232	75.5388	174.31	1.11577	78.3259	434#419#435#309#407	0.00420388	0.164057	0.60192	0.932626	8	1	-0.718	-41.1384	0
78	79	1143	81.6947	292.657	1.54278	181.823	370#436#437#294#438#439#440#344#415#431	-0.0197189	-0.132476	0.392198	0.8516	10	1	-0.977	-55.978	0
79	80	1104	79.4375	928.892	1.67509	169.296	416#354#441#442#443#444#445#382	-0.00485917	0.215374	0.24983	0.887879	5	1	1.109	63.541	0
80	81	392	81.5689	450.804	0.59718	92.9533	448#449#325#397#446#447	-0.00744381	-0.298358	0.632758	0.91498	6	1	0.144	8.25059	0
81	82	368	76.1549	235.046	1.57111	89.4975	368#450#451#452#413	-0.00543463	0.0363281	0.428274	0.462443	6	1	0.98	56.1499	0
82	83	393	84.6997	535.74	2.56704	99.1543	453#454#423#424#363	-0.00503367	1.02314	0.483856	0.725897	4	1	-0.669	-38.3309	0
83	84	126	74.127	784.738	1.8355	53.1127	385#228#455	0.109325	0.19151	0.080422	0.696261	3	1	0.507	29.049	0
84	85	134	72.9179	823.47	1.77594	56.5269	456#457#427#351	0.0466914	0.0381157	0.137369	0.867468	5	1	1.347	77.1774	0
85	86	238	75.3445	865.218	1.87041	68.4264	322#458#459#460#364#430	-0.0189429	0.546616	0.642549	0.639513	5	1	-0.249	-14.2666	0
86	87	503	79.2445	740.682	1.86712	106.569	380#461#462#270#463#383	-0.00207959	0.269993	0.192623	0.86383	6	1	-1.108	-63.4837	0
87	88	171	77.0643	78.8187	1.96814	58.5269	464#386#360#284	0.0489005	0.000911691	0.329239	0.806422	5	1	1.181	67.6663	0
88	89	317	77.3438	885.293	1.89183	77.2548	465#441#460#365#381	-0.00759794	0.173589	0.307187	0.630566	4	1	1.363	78.0941	0
89	90	403	82.206	405.124	2.0699	85.0122	466#467#404#468#316	0.0152096	0.589024	0.418866	0.913163	9	1	-0.06	-3.43775	0
90	91	427	81.3677	428.03	1.88433	95.8406	468#324#469#470#317#45#446	-0.0227113	0.989015	0.977303	0.624165	6	1	0.246	14.0948	0
91	92	590	82.4458	795.024	1.84403	123.397	229#455#471#472#456#473#474#475#60#350	-0.0245845	0.172339	0.454775	0.775204	5	1	-0.394	-22.5745	0
92	93	949	87.7208	637.702	1.93251	169.48	340#342#376#476#477#29#478#479	-0.0235471	0.365632	0.350598	0.897146	9	1	0.016	0.916732	0
93	94	652	86.9034	676.264	2.22512	140.51	480#481#482#483#484#262#343#377#479	-0.0324908	0.623681	0.39728	0.885794	7	1	1.88	107.716	0
94	95	263	79.4259	372.848	1.67244	77.0122	402#485#486#391#335	-0.00441407	-0.100744	0.311747	0.839921	5	1	0.751	43.0291	0
95	96	478	83.1862	974.707	1.56226	104.326	417#357#487#488#489#445	0.00596175	0.261877	0.332325	0.895806	6	1	0.41	23.4913	0
96	97	344	86.0727	86.1047	1.94694	90.8112	464#387#392#24#490#491#492#493	-0.0211156	-0.00643926	0.533265	0.798637	6	1	-0.732	-41.9405	0
97	98	231	83.8918	825.19	2.13195	72.669	496#457#475#428#494#495	0.0275862	0.285864	0.439093	0.797309	7	1	-1.142	-65.4318	0
98	99	313	84.9904	113.125	1.55004	76.5269	497#498#499#393#122#493	-0.0236572	-0.039496	0.587	0.682721	6	1	2.541	145.589	0
99	100	698	85.9885	151.155	1.64371	139.397	418#434#499#500#501#502#503#394	-0.0188186	0.0213322	0.30933	0.817454	6	1	-1.132	-64.8588	0
100	101	464	91.7328	251.353	2.93806	95.0538	369#452#436#504#505#506	-0.0091377	-1.38735	0.705825	0.935799	8	1	0.114	6.53172	0
101	102	644	91.3975	479.248	1.94329	115.882	400#449#420#507#508#398	-0.011783	0.557911	0.437029	0.627595	5	1	1.204	68.9841	0
102	103	517	88.9072	353.106	1.16138	107.64	512#433#513#485#390#509#510#511	-0.0176376	-0.332828	0.336914	0.849835	8	1	-0.762	-43.6594	0
103	104	412	89.7354	758.036	2.09816	105.983	384#514#515#516#471#463	0.0120576	0.380894	0.179183	0.916902	6	1	-0.335	-19.1941	0
104	105	386	87.7927	844.142	1.75643	101.154	496#517#518#519#458#108#429	-0.0291772	0.291511	0.340987	0.855967	6	1	0.954	54.6602	0
105	106	383	90.6319	48.3107	2.00854	97.7401	359#520#521#522#523	-0.0320455	0.605103	0.289965	0.898397	6	1	-0.884	-50.6495	0
106	107	414	88.6981	224.024	1.34057	114.468	451#504#412#524#525#526	-0.0061561	-0.358441	0.382769	0.892233	4	1	-0.687	-39.3622	0
107	108	474	96.1603	185.882	0.7185	103.296	528#529#530#435#503#408#527	-0.000720417	-0.344911	0.765744	0.943102	7	1	-0.329	-18.8503	0
108	109	539	99.1224	209.698	0.865675	125.196	128#530#531#532#533#534#411#524	-0.0240314	-0.71432	0.338564	0.459498	7	1	0.607	34.7785	0
109	110	236	89.2542	382.352	1.58056	79.3553	513#466#403#486#535	0.00527749	-0.256813	0.293774	0.868674	6	1	1.41	80.787	0
110	111	638	95.7994	583.558	1.37727	114.711	406#375#536#537#426#538#29	-0.0444294	-0.239941	0.673542	0.631253	5	1	0.087	4.98473	0
111	112	370	90.0811	880.011	1.5851	104.811	465#519#120#442#459#539#540	-0.0203609	0.197769	0.452499	0.742808	5	1	-0.011	-0.630254	0
112	113	393	95.5369	331.921	1.10233	85.9828	432#440#541#509#542#543	-0.00413864	0.304605	0.792923	0.525588	6	1	0.728	41.7113	0
113	114	501	96.3014	692.756	0.092363	109.154	544#545#546#547#484#137#378	-0.0188081	0.570059	0.547592	0.493412	6	1	0.372	21.314	0
114	115	258	96.7946	94.9109	2.09495	74.4264	497#548#549#550#492	0.00540999	1.49497	0.968599	0.668709	5	1	1.866	106.914	0
115	116	182	91.8571	712.368	2.15613	56.1838	547#551#552#379#461	0.027061	0.432417	0.346347	0.442666	5	1	-0.266	-15.2407	0
116	117	155	93.2903	64.3935	1.90821	55.9411	553#554#490#523	0.0474765	0.148084	0.260798	0.909307	5	1	0.205	11.7456	0
117	118	671	103.045	552.939	2.29376	123.095	454#536#425#555#556#557#558	-0.0306803	0.752696	0.50606	0.782575	7	1	0.425	24.3507	0
118	119	261	93.7816	731.858	1.76399	85.8406	560#514#552#462#559	-0.0122876	0.356267	0.25086	0.675503	4	1	-0.027	-1.54699	0
119	120	604	103.974	268.25	3.08664	110.711	561#562#563#564#437#506	-0.0065966	-0.36352	0.799726	0.880126	4	1	-0.854	-48.9306	0
120	121	260	93.7	437.458	1.43767	80.1838	565#470#566#447	-0.00165607	-0.053511	0.28477	0.693036	4	1	-1.364	-78.1514	0
121	122	236	93.3432	804.275	1.67341	76.1838	567#568#474#494	0.00661271	0.14871	0.246312	0.519997	6	1	0.451	25.8404	0
122	123	550	97.3855	950.876	1.81537	116.225	487#569#570#571#444#572#573	-0.00535019	0.198809	0.297971	0.904874	7	1	1.081	61.9367	0
123	124	433	98.8868	395.741	1.6672	120.569	512#576#467#469#535#574#575	-0.0150861	0.0022864	0.277526	0.907575	5	1	0.697	39.9352	0
124	125	405	96.6494	917.123	1.67717	101.355	577#578#579#569#443	0.0142832	0.128302	0.303714	0.877565	7	1	0.99	56.7228	0
125	126	323	100.368	311.461	2.2351	73.9411	580#581#582#439#541	0.00706467	0.765567	0.703926	0.930959	5	1	-0.13	-7.44845	0
126	127	751	105.759	852.577	2.00236	155.439	68#518#583#584#585#539	-0.0196969	0.434452	0.257013	0.657629	5	1	0.533	30.5387	0
127	128	383	105.668	135.423	0.726005	93.1543	500#586#122#587#588#589	-0.0228075	-0.94787	0.44362	0.837218	3	1	-2.254	-129.145	0
128	129	223	99.8924	227.296	0.957682	64.3259	534#525#590	0.0371377	-0.296866	0.262185	0.901784	5	1	-1.711	-98.0331	0
129	130	302	102.262	114.798	0.70193	75.0122	592#498#550#586#591	0.0307388	-1.38219	0.617483	0.8892	6	1	0.594	34.0337	0
130	131	327	100.465	162.688	1.15182	98.9117	593#594#502#527	-0.00213749	-0.305416	0.182431	0.664409	3	1	1.043	59.7595	0
131	132	324	101.235	289.349	1.26745	79.9411	595#564#580#438	0.023776	-0.39989	0.490321	0.885086	5	1	-0.209	-11.9748	0
132	133	199	98.392	768.719	1.66542	66.8701	516#596#597#598#472	0.00845157	0.349142	0.200418	0.695566	4	1	1.27	72.7656	0
133	134	182	100.033	894.819	1.4634	57.1127	577#599#540	0.0922525	-0.452244	0.712297	0.932036	4	1	0.582	33.3461	0
134	135	480	104.858	972.681	1.8441	105.983	488#600#601#602#603#573	-0.0109415	0.248864	0.407169	0.552518	5	1	0.854	48.9306	0
135	136	338	106.328	79.6124	0.78509	78.0833	548#554#491#604#605#606#607	-0.00914434	-0.886168	0.429701	0.939519	5	1	-1.614	-92.4754	0
136	137	204	99.7108	505.946	1.74807	65.0122	608#609#610#421	0.00216113	0.0866577	0.212875	0.655579	6	1	0.163	9.33921	0
137	138	465	105.563	527.729	1.95505	99.6396	610#611#612#453#613#422#555	-0.0179148	0.330647	0.478459	0.784351	5	1	-1.018	-58.3271	0
138	139	334	101.808	641.287	1.89086	82.9117	480#614#615#616#478	0.0167817	0.162788	0.195697	0.747781	7	1	-0.587	-33.6326	0
139	140	323	103.446	787.923	1.7894	81.0122	598#567#473#617#618#619	-0.0203907	0.289725	0.513011	0.550113	4	1	1.111	63.6556	0
140	141	212	104.075	809.448	2.2023	80.5685	568#619#620#108#621#495	-0.0027194	0.557841	0.278563	0.897164	7	1	-0.305	-17.4752	0
141	142	231	104.082	455.286	1.43101	73.598	448#624#566#507#622#623	-0.00455988	0.102681	0.396229	0.923047	5	1	-0.785	-44.9772	0
142	143	526	107.232	824.707	2.15652	114.811	625#626#517#583#621	0.0121435	0.491474	0.147771	0.518505	6	1	-0.278	-15.9282	0
143	144	459	112.969	158.545	0.879675	116.953	593#627#628#501#629#589	-0.00101409	-0.731954	0.17097	0.666961	3	1	0.868	49.7327	0
144	145	97	101.67	678.691	2.34675	48.5269	544#483#630	0.159074	0.925585	0.286527	0.932324	6	1	-0.151	-8.65166	0
145	146	211	101.967	426.607	1.52313	76.2843	576#565#631#632#45#622	-0.0275692	-0.0332532	0.263528	0.855209	5	1	0.982	56.2645	0
146	147	439	107.697	349.358	1.79995	96.0833	633#634#635#510#543	0.0106386	0.17683	0.44428	0.840143	8	1	1.665	95.3975	0
147	148	769	115.594	474.338	2.16134	152.125	624#640#608#508#636#637#638#639	-0.0191595	0.547401	0.389802	0.739354	5	1	-0.093	-5.32851	0
148	149	296	108.416	56.5743	2.28442	92.9117	641#642#643#553#522#604	0.0295185	0.677506	0.616594	0.784681	6	1	3.123	178.935	0
149	150	609	110.511	714.887	1.79475	121.397	546#644#645#646#551#559	0.000358271	0.203698	0.426594	0.42468	5	1	-0.504	-28.8771	0
150	151	269	110.428	40.803	2.72987	77.0122	641#647#648#521#649#650	0.0185425	1.09869	0.34543	0.866098	6	1	1.444	82.7351	0
151	152	313	111.39	653.396	2.03109	77.4975	481#616#651#652#653	0.0196761	0.519283	0.450208	0.755636	5	1	-0.11	-6.30254	0
152	153	601	110.782	746.087	1.78056	117.64	560#515#596#646#654#655	-0.00188959	0.366083	0.393091	0.650072	6	1	0.282	16.1574	0
153	154	493	112.617	378.434	1.27228	94.0833	656#657#658#659#660#635#574#511	-0.00331617	-0.245618	0.566526	0.915803	7	1	-1.111	-63.6556	0
154	155	565	112.407	882.883	1.72466	124.811	578#661#662#663#599#664#120#585	-0.021947	0.113656	0.346881	0.688538	8	1	0.671	38.4455	0
155	156	447	115.508	612.911	2.1844	97.5391	614#665#666#667#668#477#669	-0.0202436	0.524667	0.427445	0.875711	7	1	-0.288	-16.5012	0
156	157	548	119.055	247.485	0.834911	103.64	672#673#561#533#505#526#590#670#671	-0.0235762	-0.736117	0.494792	0.939106	4	1	-0.048	-2.7502	0
157	158	436	113.791	590.406	1.97108	100.225	674#675#676#665#538#476	-0.00839451	0.45453	0.440654	0.84015	6	1	0.448	25.6685	0
158	159	227	108.441	922.013	1.68972	77.1127	579#677#664#570	0.0425825	0.158059	0.06668	0.847745	9	1	1.058	60.6189	0
159	160	444	115.673	104.559	1.00009	96.669	549#678#679#680#607#591	-0.0107656	-0.502612	0.445216	0.825014	6	1	-1.19	-68.182	0
160	161	387	111.287	412.718	1.53281	97.598	660#631#681#682#575	-0.00911714	0.0652191	0.201469	0.971974	7	1	-0.851	-48.7587	0
161	162	355	114.749	500.177	1.75721	92.3259	640#609#611#683	0.0183112	0.452362	0.335593	0.698663	5	1	0.622	35.638	0
162	163	140	111.979	670.8	2.25658	55.3553	482#630#137#684#653#685	-0.0300867	0.569217	0.533741	0.809814	4	1	2.14	122.613	0
163	164	260	118.496	757.6	2.05342	110.811	688#689#597#617#686#655#687	-0.00176811	0.455156	0.232256	0.890901	5	1	-0.815	-46.6961	0
164	165	382	117.599	183.547	1.04502	86.2254	528#594#690#691#692#629	0.00144679	-0.710764	0.379918	0.752764	5	1	1.995	114.305	0
165	166	472	117.396	208.284	1.05603	97.6396	529#531#692#693#694#695#696	-0.0110585	-0.292528	0.597261	0.756109	7	1	-0.836	-47.8993	0
166	167	706	120.255	319.238	2.00569	121.196	52#582#697#633#698#699#700#542	-0.0266556	0.209572	0.599376	0.772497	7	1	-0.777	-44.5188	0
167	168	327	115.972	563.205	1.89808	93.9828	674#537#701#558#702	-0.0047584	0.269301	0.384459	0.673465	6	1	-0.589	-33.7472	0
168	169	414	116.534	444.145	1.35877	88.0833	704#632#682#636#703#623	-0.00568992	-0.186056	0.565603	0.821835	4	1	0.138	7.90682	0
169	170	48	109.896	947	1.44208	31.5563	705#706#600#572	0.114713	0.102026	0.0790761	0.578033	6	1	0.126	7.21927	0
170	171	337	119.97	129.677	1.03027	79.7401	592#707#708#709#680#587	-0.00396519	0.11894	0.711813	0.703233	6	1	-0.414	-23.7205	0
171	172	220	118.559	64.0591	2.4873	64.0833	643#710#711#712#605	0.0470979	0.807247	0.283028	0.84664	6	1	0.719	41.1957	0
172	173	286	117.381	295.213	1.73107	71.0122	595#563#581#713#697#714	-0.00512131	0.101812	0.650518	0.61459	6	1	-1.192	-68.2966	0
173	174	552	122.223	681.687	2.12919	109.983	545#644#715#716#685#717	-0.00840966	0.489679	0.389009	0.665272	5	1	0.38	21.7724	0
174	175	270	119.196	630.648	1.90757	77.598	615#651#669#718#719	0.00512086	0.0905039	0.350264	0.864278	7	1	0.212	12.1467	0
175	176	437	120.339	788.648	1.83062	99.2548	720#689#721#625#722#84#618#620	-0.0277407	0.318993	0.505694	0.770133	5	1	0.256	14.6677	0
176	177	419	118.523	917.446	1.66589	124.912	705#723#724#677#725#663#571	-0.00314072	0.115825	0.118655	0.976664	7	1	0.48	27.502	0
177	178	163	117.301	949.092	1.7392	64.7696	706#725#726#727#601	0.0211199	0.224068	0.124131	0.913983	5	1	0.875	50.1338	0
178	179	488	121.775	972.314	1.68163	108.083	727#728#729#602#730#171	-0.00268781	0.38976	0.564929	0.92316	5	1	-1.271	-72.8229	0
179	180	395	127.868	74.7494	2.48635	91.1543	712#731#732#733#606#734	0.0117794	0.748508	0.528736	0.958283	6	1	0.143	8.1933	0
180	181	582	124.771	410.21	1.61201	123.539	736#737#738#659#681#735#703	-0.0150755	-0.144834	0.456909	0.851954	7	1	-1.033	-59.1865	0
181	182	493	124.282	840.686	1.8483	124.569	739#740#741#661#742#584	0.00105867	0.36774	0.174032	0.689878	6	1	-0.3	-17.1887	0
182	183	403	125.414	274.3	1.68979	82.3259	673#562#743#744#745#713	0.00164901	-0.175431	0.719867	0.827242	4	1	-0.416	-23.835	0
183	184	148	119.608	352.905	1.81807	57.1127	656#52#634#746#747	-0.0245423	0.0378277	0.296206	0.457678	6	1	-0.174	-9.96947	0
184	185	464	127.929	520.431	2.10315	113.539	752#613#748#556#749#750#751	-0.0207611	0.391176	0.345644	0.909242	4	1	-0.199	-11.4019	0
185	186	303	125.894	762.284	1.98922	89.8406	688#720#753#754	0.0247232	0.466778	0.212941	0.918117	7	1	-0.476	-27.2728	0
186	187	399	132.416	27.6241	2.71799	86.9117	755#756#648	0.0139345	-1.28682	0.164902	0.905039	7	1	0.223	12.777	0
187	188	299	128.03	500.381	2.05839	98.3259	612#757#758#683#748#639	-0.0117646	0.579503	0.285831	0.92102	6	1	-0.086	-4.92744	0
188	189	686	132.43	644.929	2.12716	127.296	759#760#761#715#652#684#13#719	-0.0251284	0.53478	0.347836	0.631921	3	1	-0.738	-42.2843	0
189	190	102	122.049	228.706	1.61235	45.799	532#696#762#670	0.0319542	-0.00922092	0.514723	0.745994	6	1	-0.817	-46.8107	0
190	191	114	126.439	360.667	2.60812	49.1127	657#747#763#764#765#766	-0.000495762	-0.956175	0.746782	0.833737	4	1	0.117	6.70361	0
191	192	128	126.562	50.2109	0.0746701	51.3553	768#642#710#650#767	0.0361185	-1.16313	0.551026	0.968485	6	1	0.293	16.7877	0
192	193	373	131.582	92.9196	2.34582	84.9117	769#770#771#678#734	0.00959077	0.667454	0.653256	0.67382	5	1	1.183	67.7809	0
193	194	347	128.963	153.308	1.2807	78.2254	627#772#709#773#588	0.0259344	-0.321644	0.464064	0.550004	5	1	3.131	179.393	0
194	195	771	128.984	882.55	1.62798	175.983	723#662#742#774#775#776	-0.016538	0.0739429	0.178856	0.714341	5	1	0.785	44.9772	0
195	196	156	126.186	374.731	1.45413	70.0416	658#777#766#735	-0.0104345	-0.135736	0.284126	0.502294	5	1	-0.982	-56.2645	0
196	197	238	129.866	545.319	2.65631	67.1543	752#778#779#557#701	-0.012527	0.901259	0.681909	0.876694	4	1	0.226	12.9488	0
197	198	386	131.541	338.194	1.83763	93.6396	746#763#700#780#781#782	0.00365744	0.0766177	0.34955	0.938203	7	1	-0.184	-10.5424	0
198	199	755	130.588	709.359	1.67002	142.711	784#785#786#645#717#686#654#783	-0.0069416	0.223806	0.268502	0.835937	6	1	1.161	66.5204	0
199	200	274	130.106	810.65	2.744	73.1127	722#626#787#739#788#68#789#790	-0.0284955	0.670229	0.802619	0.952738	6	1	0.243	13.9229	0
200	201	317	128.237	934.871	1.70539	96.7696	724#726#791#776#792#728	0.00320555	0.124989	0.135769	0.593423	7	1	-0.041	-2.34913	0
201	202	152	132.336	40.9671	3.1323	58.6274	756#649#793#92#767	-0.0129482	1.37683	0.424495	0.802324	5	1	0.671	38.4455	0
202	203	448	133.661	563.467	2.10543	96.9117	675#794#779#795#796#702	-0.0028815	0.513816	0.373088	0.766087	6	1	-0.23	-13.178	0
203	204	184	129.163	586.065	1.88586	67.3553	676#666#796#797#798	0.00722038	0.37787	0.351994	0.802114	4	1	0.198	11.3446	0
204	205	291	132.474	197.931	1.35626	75.7401	800#801#691#693#799	-0.000497092	0.0404118	0.499674	0.88049	7	1	-0.45	-25.7831	0
205	206	599	136.058	434.561	1.58899	119.154	704#738#802#803#804#805#637	-0.016983	-0.123552	0.402941	0.730233	5	1	0.546	31.2835	0
206	207	402	135.612	786.816	1.79754	99.8406	721#787#806#807#808	0.00396749	0.240175	0.278117	0.917556	5	1	-1.266	-72.5365	0
207	208	437	140.618	182.995	0.723804	96.9533	690#628#809#810#811#812#799	-0.0205961	-0.821209	0.621803	0.665401	5	1	-0.331	-18.9649	0
208	209	371	134.278	237.496	1.1724	92.0833	816#695#762#813#814#815#671	-0.00573706	-0.508068	0.335137	0.785483	6	1	-0.419	-24.0069	0
209	210	325	135.126	292.44	1.61779	80.5685	817#818#819#745#698#714	-0.0162793	-0.00314441	0.426805	0.903361	7	1	0.692	39.6487	0
210	211	289	133.066	618.633	1.58534	84.7696	820#821#759#668#718	0.0194172	0.267978	0.513083	0.857858	6	1	-0.717	-41.0811	0
211	212	298	134.711	114.725	1.63053	71.6985	771#707#822#679#823	0.0132616	0.0118862	0.66062	0.87148	6	1	-0.366	-20.9703	0
212	213	384	134.393	472.669	1.62038	101.456	805#757#824#638	-0.00487824	-0.0411824	0.424458	0.922544	4	1	-1.1	-63.0254	0
213	214	313	137.85	593.163	2.04952	84.9117	820#825#826#667#827#798	0.00891638	0.44445	0.51409	0.601067	5	1	-0.038	-2.17724	0
214	215	522	138.536	387	1.21947	117.882	736#777#828#765#829#830#831	-0.000467621	-0.413237	0.460556	0.833522	7	1	0.389	22.2881	0
215	216	338	141.423	52.3846	2.19719	81.6396	768#832#833#711#793#731	-0.0197792	0.272473	0.751035	0.93169	4	1	-0.51	-29.2208	0
216	217	586	142.515	139.07	1.05235	111.296	834#835#708#836#772#837#823	-0.00514315	-0.515135	0.40538	0.536189	6	1	-0.181	-10.3705	0
217	218	268	140.119	215.694	0.0920211	68.669	801#694#838#839#840#813	-0.0231743	0.944508	0.659125	0.778721	7	1	-0.823	-47.1544	0
218	219	293	134.089	972.976	1.57822	85.9411	729#841#842#843	0.0148673	0.125769	0.305046	0.768517	6	1	-0.409	-23.434	0
219	220	239	138.753	532.891	1.00891	66.669	778#844#845#751	0.023801	0.0900922	0.465385	0.664792	9	1	1.078	61.7649	0
220	221	471	141.709	731.074	1.99875	102.811	848#849#753#786#846#847#687	0.00127629	0.298118	0.346113	0.897523	7	1	-0.624	-35.7526	0
221	222	586	144.64	855.988	1.59942	123.782	850#66#851#852#741#853#854#774#855#856	-0.0178873	0.420587	0.776804	0.676508	4	1	-0.27	-15.4699	0
222	223	323	144.3	166.359	1.0944	80.0833	773#837#857#809#858	0.020933	-0.608787	0.670012	0.583159	5	1	0.954	54.6602	0
223	224	173	137.526	758.22	1.88676	69.9411	849#754#84#69#806#859	-0.0174066	0.396743	0.21182	0.916159	6	1	0.718	41.1384	0
224	225	191	136.911	830.78	1.71824	77.3553	850#740#790#860	0.0307958	0.280963	0.133263	0.946562	4	1	-0.819	-46.9252	0
225	226	374	139.043	939.955	1.68287	91.8406	864#792#841#171#861#862#863	-0.0244825	0.0953011	0.395591	0.93761	4	1	-1.27	-72.7656	0
226	227	131	137.511	258.969	1.8727	57.6985	672#816#865#743	0.0133093	0.174097	0.582551	0.876648	5	1	0.52	29.7938	0
227	228	516	147.547	362.438	0.968777	103.74	866#867#868#869#828#764#782	-0.00153922	-0.518854	0.463773	0.757665	7	1	-0.437	-25.0383	0
228	229	536	144.336	659.076	2.10883	105.296	870#871#872#761#716#783	-0.0091063	0.380565	0.35778	0.781402	4	1	-0.44	-25.2101	0
229	230	494	146.296	318.111	0.799465	89.7401	819#873#874#699#875#876#780	-0.0119539	-0.608411	0.636622	0.969235	7	1	-0.085	-4.87014	0
230	231	348	139.675	896.905	1.6872	112.77	775#791#856#877#861#878#879	-0.00491069	0.132409	0.108578	0.696899	7	1	1.333	76.3753	0
231	232	397	148.771	236.632	1.12782	90.4264	880#881#882#883#840#814	-0.00159931	-0.534073	0.309737	0.756744	8	1	0.953	54.6029	0
232	233	651	149.876	270.785	1.68371	115.296	865#817#883#884#885#886#744#815	-0.0189577	-0.375608	0.496973	0.865865	6	1	-1.09	-62.4524	0
233	234	324	147.948	340.833	0.0989477	73.2132	866#887#888#876#781	0.0312277	0.252621	0.724665	0.922111	4	1	0.941	53.9153	0
234	235	202	145.45	410.599	1.61838	64.8701	737#802#889#890#831	-0.0228573	0.0131684	0.520161	0.936823	6	1	0.074	4.23989	0
235	236	89	143.438	496.135	2.13567	42.5269	758#891#892#749	0.110734	0.355822	0.361928	0.855932	6	1	0.493	28.2468	0
236	237	368	146.459	512.981	1.70375	88.0833	5#892#844#893#750#894#895	-0.015272	0.116668	0.417564	0.718468	4	1	-0.015	-0.859437	0
237	238	267	148.951	565.419	2.16003	83.7401	896#897#898#825#795#797	-0.0175363	0.510353	0.29621	0.744545	5	1	-0.285	-16.3293	0
238	239	348	146.388	960.023	1.70733	99.0122	864#899#900#842	0.00663366	0.119756	0.247905	0.394111	5	1	0.157	8.99544	0
239	240	218	148.335	81.1101	2.54934	65.2548	769#901#902#903#904#733	0.0190352	1.32087	0.527826	0.740013	4	1	-0.404	-23.1475	0
240	241	395	149.684	107.471	1.1339	96.2254	770#834#822#904#905#906#907	-0.00165421	0.354355	0.660257	0.937678	7	1	1.089	62.3951	0
241	242	634	151.306	602.486	1.9684	120.125	821#827#908#909#13#910	-0.0186355	0.346367	0.298734	0.886925	5	1	-0.011	-0.630254	0
242	243	348	152.187	674.767	2.07998	86.0833	912#784#913#872#911	0.00889287	0.589905	0.536456	0.645783	5	1	0.204	11.6883	0
243	244	373	146.968	697.365	1.97408	97.598	785#913#914#915#846	-0.0178544	0.471836	0.342332	0.898703	5	1	-0.813	-46.5815	0
244	245	471	150.662	784.403	1.9878	122.953	916#788#917#918#919#808#920	-0.00313112	0.413277	0.207403	0.600045	7	1	0.813	46.5815	0
245	246	154	144.617	915.76	1.54841	55.1127	921#922#862#879	0.0765101	0.191956	0.367116	0.717924	6	1	-0.479	-27.4447	0
246	247	268	149.776	65.097	2.23953	81.0122	833#901#923#924#732	0.0152946	0.643575	0.619457	0.645871	5	1	-0.761	-43.6021	0
247	248	300	149.013	761.51	1.98152	74.9117	916#807#859#925#926	0.0280817	0.494755	0.374782	0.690438	5	1	1.083	62.0513	0
248	249	193	148.87	382.58	0.861795	68.669	928#869#829#927	-0.0263491	-0.541266	0.239205	0.923515	6	1	0.517	29.6219	0
249	250	455	147.635	473.901	1.42435	106.426	929#930#931#804#5#824#891	-0.0395619	-0.138695	0.434203	0.931512	4	1	-0.47	-26.929	0
250	251	313	152.326	202.92	1.72921	77.4975	800#932#933#934#838#812	-0.00739582	0.52527	0.523009	0.945438	6	1	-1.037	-59.4157	0
251	252	204	149.701	299.069	0.883924	65.598	818#886#935#936#873	0.01734	-0.467595	0.740984	0.643794	5	1	0.411	23.5486	0
252	253	245	146.155	822.331	1.66281	79.6985	851#789#920#937#938#860	0.00401814	0.0889175	0.20062	0.691439	6	1	-0.516	-29.5646	0
253	254	450	153.931	539.011	2.05159	99.1543	896#794#939#940#845#941#942#895#63	-0.0429907	0.440512	0.468751	0.88188	8	1	0.28	16.0428	0
254	255	429	151.802	435.818	1.58322	96.0833	944#945#929#803#890#943	-0.00617568	0.0490021	0.249318	0.874173	6	1	0.145	8.30789	0
255	256	219	154.753	575.516	2.28001	66.5685	898#946#947#826#908	-0.00166352	0.519221	0.408498	0.884252	5	1	-0.265	-15.1834	0
256	257	709	160.111	734.808	1.97399	123.882	848#948#949#69#950#951#925	-0.0187361	0.369835	0.427949	0.897559	6	1	-0.511	-29.2781	0
257	258	450	161.216	37.92	2.09897	107.64	832#952#953#954#923	0.006651	0.612333	0.545656	0.935408	8	1	-0.539	-30.8824	0
258	259	493	154.769	899.412	1.60569	103.497	921#955#956#957#878	0.0114868	0.0544951	0.228878	0.848923	5	1	0.177	10.1414	0
259	260	614	160.174	921.731	2.01629	142.225	960#961#899#922#957#958#959#863	-0.0134633	0.319908	0.331307	0.83532	5	1	-0.977	-55.978	0
260	261	356	159.969	91.8792	0.527092	79.2965	962#963#964#903#905#139	-0.0237708	-0.736588	0.841802	0.842123	4	1	-0.159	-9.11003	0
261	262	500	160.226	131	1.5491	110.953	835#965#966#967#968#907	0.0188868	-0.44292	0.376783	0.913747	6	1	1.097	62.8535	0
262	263	585	161.251	794.395	2.00418	116.225	16#919#969#937#970#971#972	0.00124457	0.472924	0.288487	0.766389	6	1	0.366	20.9703	0
263	264	278	154.356	872.892	1.79732	76.1838	855#955#973#877	0.0252865	0.186323	0.214889	0.283628	5	1	0.258	14.7823	0
264	265	806	161.934	626.613	1.97865	123.681	976#1#870#760#910#974#975	-0.0205414	0.101495	0.578408	0.921084	5	1	0.822	47.0971	0
265	266	413	156.751	831.099	1.65572	99.2548	977#978#852#938#972	0.0159754	0.0627949	0.218183	0.793246	6	1	1.393	79.813	0
266	267	271	156.745	705.79	1.7943	85.4975	915#979#980#948#847	0.0161717	0.227198	0.152442	0.91281	5	1	1.065	61.02	0
267	268	256	159.871	224.543	0.930636	69.4975	880#981#934#982#839	0.0439766	-0.641978	0.720524	0.718927	5	1	1.197	68.583	0
268	269	322	162.798	160.335	0.799075	79.7401	836#983#968#984#985#857	-0.00656808	-0.684448	0.33032	0.854727	6	1	-0.413	-23.6632	0
269	270	205	158.727	175.015	1.61053	63.8406	985#858#986#810	0.0308961	-0.0305849	0.626996	0.291441	6	1	-1.505	-86.2301	0
270	271	330	158.833	406.345	1.69764	85.2548	928#889#987#988#989#830#990#943	-0.0143322	0.0741117	0.380555	0.685685	6	1	0.842	48.243	0
271	272	541	163.447	469.235	1.1058	105.397	992#945#993#994#930#991	-0.020478	-0.135819	0.684279	0.872182	8	1	0.329	18.8503	0
272	273	176	160.114	494.222	1.28425	54.5269	994#931#995#996#997#893	0.0321727	-0.520604	0.693671	0.623548	4	1	0.292	16.7304	0
273	274	368	165.236	312.861	1.1005	84.2254	998#999#936#1000#1001#874	-0.00536026	-0.625502	0.552383	0.72718	6	1	1.249	71.5624	0
274	275	296	162.919	285.919	2.06825	74.5685	885#998#935#1002#1003#1004	-0.0298612	0.0482758	0.700148	0.892193	4	1	1.475	84.5113	0
275	276	166	157.723	514.916	1.36617	65.2132	997#939#1005#894	0.0101195	-0.258285	0.335147	0.792911	6	1	-1.179	-67.5517	0
276	277	296	164.865	336.03	1.33002	75.598	1008#887#1001#875#1006#1007	0.00678748	-0.120702	0.739868	0.597845	6	1	0.475	27.2155	0
277	278	503	172.907	186.195	2.60983	93.2965	1009#1010#1011#1012#932#1013#984#986#811	-0.0360858	1.08903	0.84416	0.871476	6	1	0.148	8.47978	0
278	279	393	169.656	262.318	0.713935	86.5685	882#884#1014#1015#1016#1002	0.00110691	-0.618149	0.546748	0.49248	6	1	-1.362	-78.0369	0
279	280	455	166.319	360.723	1.62995	100.669	1008#867#888#1017#1018#1019#1020	0.00362309	0.282515	0.455621	0.789135	7	1	-1.404	-80.4433	0
280	281	172	164.512	383.267	2.18925	55.6985	868#987#1020#1021#1022#927	-0.00231491	0.354209	0.853805	0.695631	6	1	-0.48	-27.502	0
281	282	509	167.365	444.485	1.31829	111.64	944#1024#1025#990#1023#991	-0.0133389	-0.230036	0.343491	0.457707	8	1	-1.105	-63.3118	0
282	283	422	168.825	61.4526	2.45239	93.7401	1026#1027#1028#1029#902#954#139#924	-0.0218722	0.644423	0.580362	0.902836	7	1	-1.118	-64.0567	0
283	284	734	171.079	651.612	1.98764	131.782	976#1030#871#1031#1032#1033#1034#911	-0.0260588	0.315266	0.371823	0.913539	8	1	0.824	47.2117	0
284	285	470	168.281	875.37	1.45656	108.326	854#1035#1036#956#1037#973#958	0.0149248	-0.168686	0.177927	0.766847	7	1	1.245	71.3332	0
285	286	314	167.691	242.589	1.54985	79.6985	881#982#1014#167#1038#1039	-0.0120145	0.307318	0.896323	0.77366	3	1	2.359	135.161	0
286	287	263	168.319	510.494	1.17136	73.1543	1040#1041#996#1005#63	-0.0302273	0.150374	0.831689	0.655925	6	1	-0.887	-50.8214	0
287	288	237	165.08	556.295	1.76625	66.2843	897#1042#946#1043#1044#942	0.00113632	0.273456	0.552586	0.608731	4	1	0.634	36.3255	0
288	289	19	161.579	849.895	2.19551	20.7279	978#1045#853#1046	0.250215	0.611719	0.455911	0.58314	5	1	0.212	12.1467	0
289	290	459	170.172	211.366	1.11074	99.9828	933#1013#981#1047#167#1048	-0.0268804	-0.40931	0.409603	0.902194	7	1	-1.199	-68.6976	0
290	291	396	173.912	676.434	2.18362	96.468	912#914#979#1049#1034#1050#1051	-0.0206682	0.54605	0.397243	0.864518	5	1	1.467	84.0529	0
291	292	139	168.23	541.683	0.802289	53.6985	1042#1052#941#1053#1054	-0.000106487	1.15137	0.876223	0.889718	6	1	0.197	11.2873	0
292	293	486	170.998	581.835	1.7656	103.882	1056#1057#1#947#1044#909#1055	-0.0205303	0.400846	0.385745	0.819026	6	1	0.104	5.95876	0
293	294	616	175.135	746.666	2.13771	115.296	1058#1059#1060#917#951#926	-0.00652573	0.517991	0.351141	0.318833	5	1	-0.305	-17.4752	0
294	295	335	174.224	76.7552	2.36668	81.397	962#1029#1061#1062	0.0394808	0.499893	0.452629	0.920881	5	1	0.359	20.5692	0
295	296	396	173.081	111.727	0.883127	82.8112	964#965#1063#1064#1065#906#74	0.00157321	-0.360505	0.594228	0.829345	5	1	2.921	167.361	0
296	297	256	168.48	703.789	1.66093	68.8701	980#949#1066#1051#1067	0.0342994	0.151294	0.187206	0.70319	6	1	-0.133	-7.62034	0
297	298	951	172.849	956.193	1.58917	153.054	960#1068#1069#1070#1071	-0.00644047	-0.227826	0.298815	0.753976	4	1	-0.811	-46.4669	0
298	299	222	167.757	825.153	1.75839	95.8406	1072#1073#977#1045#971	0.014584	0.0844258	0.382705	0.94435	7	1	-1.078	-61.7649	0
299	300	546	174.973	840.051	1.85475	118.811	1073#1074#66#1075#1076#1077#1046#1035	-0.0100058	0.184126	0.304101	0.934295	4	1	1.26	72.1927	0
300	301	515	179.631	301.392	0.751163	103.782	1078#1079#999#1080#1004	-0.00451143	-0.800516	0.447497	0.943637	4	1	0.343	19.6525	0
301	302	209	170.335	417.699	1.05203	59.8406	1081#1082#1083#989#1023	0.0214833	-0.0144201	0.565068	0.691356	5	1	-1.785	-102.273	0
302	303	194	175.021	764.974	2.2811	76.3259	1060#918#969#1084	0.0303903	0.749856	0.132381	0.854123	5	1	0.285	16.3293	0
303	304	401	177.062	401.925	0.846989	87.1543	1081#988#1085#1022#1086#1087	-0.0133932	-0.721692	0.637321	0.642036	4	1	0.031	1.77617	0
304	305	520	177.806	494.1	1.17091	100.225	1088#1040#993#1089#1090#995	-0.0154202	-0.308424	0.555503	0.837498	6	1	0.949	54.3737	0
305	306	234	174.803	602.85	1.76382	66.9117	1057#1091#1092#974	0.0590293	0.150584	0.31882	0.709151	6	1	0.055	3.15127	0
306	307	273	174.777	139.828	0.906984	75.4975	1093#966#1094#74	-0.0250897	-0.10565	0.561388	0.822579	7	1	-1.262	-72.3073	0
307	308	539	177.57	796.879	1.83347	112.669	1072#1074#1095#1096#1097#970	0.0242214	0.177926	0.162129	0.906843	6	1	1.26	72.1927	0
308	309	924	181.907	915.09	1.63173	144.368	1098#1099#1100#1068#1037#1101#959	-0.00252562	0.032756	0.316038	0.796248	3	1	-1.309	-75.0002	0
309	310	377	176.822	39.1406	1.84259	82.0833	1104#1026#953#1102#1103	0.0120678	0.300579	0.530949	0.932245	6	1	-1.502	-86.0583	0
310	311	655	185.302	161.647	0.557775	120.953	1105#1009#1106#1107#1108#1094#967#983	-0.0128742	-0.776013	0.545241	0.69877	7	1	0.318	18.2201	0
311	312	245	177.02	521.502	2.37126	78.3259	1041#1090#1109#1110#1052#940	-0.0118333	0.726352	0.319264	0.785773	5	1	1.759	100.783	0
312	313	278	178.281	380.64	1.56684	75.2548	1111#1112#1113#1019#1021#1085	0.000885861	0.264443	0.648817	0.702076	6	1	1.215	69.6144	0
313	314	453	184.631	325.249	0.139439	96.8112	1000#1080#1114#1115#1116#1006	-0.0127707	-1.13431	0.581094	0.885941	7	1	-0.04	-2.29183	0
314	315	267	179.176	434.109	1.41076	71.7401	1024#1083#1117#1118	0.0375089	-0.076558	0.419364	0.646918	4	1	-0.655	-37.5287	0
315	316	536	182.517	554.463	1.79507	106.225	1120#1121#1122#1043#1054#1119#1055	-0.0263473	0.256048	0.369934	0.627851	6	1	1.248	71.5051	0
316	317	518	185.207	96.8205	1.02618	99.0538	963#1123#1124#1125#1062#1063	0.00871605	-0.138663	0.721068	0.838208	6	1	2.075	118.889	0
317	318	534	185.633	279.976	1.2636	102.711	1126#1078#1127#1016#1128#1003	-0.0125477	-0.443291	0.57175	0.893052	4	1	-0.136	-7.79223	0
318	319	299	181.793	344.876	2.1125	74.4264	1129#1017#1130#1116#1007	0.0058543	0.529923	0.499883	0.722804	5	1	-1.213	-69.4998	0
319	320	181	180.116	532.144	2.27098	67.8406	1110#1131#1053#1119	-0.00335486	0.397942	0.347829	0.734302	5	1	1.167	66.8642	0
320	321	279	181.681	689.552	2.19345	79.1543	1050#1066#1132#1133#1134#1135	0.000539614	0.346323	0.405162	0.759503	6	1	1.126	64.515	0
321	322	474	188.354	232.089	0.446008	91.7817	1136#1137#1138#1139#1048#1038	-0.00112226	-1.07031	0.43146	0.850961	6	1	2.521	144.443	0
322	323	600	184.943	714.88	1.62035	117.983	1058#1140#1141#950#1067#1135	-0.00763824	0.0749011	0.361501	0.651371	6	1	-0.807	-46.2377	0
323	324	252	185.79	134.524	0.766519	71.397	1105#1093#1142#1143#1144#1065	-0.00903703	-0.796226	0.588775	0.961581	7	1	-0.877	-50.2484	0
324	325	217	182.525	249.129	1.10698	70.669	1139#1126#1015#1145#1146#1039	-0.00531531	-0.486156	0.380962	0.870551	5	1	-1.564	-89.6106	0
325	326	865	194.982	750.74	2.01418	161.095	16#1059#1141#1095#1147#1084#1148#1149	-0.0256838	0.49442	0.312088	0.896564	6	1	1.05	60.1606	0
326	327	354	187.229	208.715	0.93982	81.7401	1136#1012#1047#1150#1151	0.0235309	-0.621907	0.312564	0.925836	8	1	0.89	50.9932	0
327	328	293	186.334	364.184	1.24434	72.5685	1152#1153#1154#1111#1018#1130	0.00630139	0.367874	0.504093	0.442018	6	1	-0.044	-2.52101	0
328	329	931	187.182	863.513	1.67603	149.782	1155#1156#1077#1157#1158#1159#1160#1098#1036	-0.000217646	-0.0142233	0.232003	0.84653	5	1	-0.324	-18.5638	0
329	330	1269	193.669	459.963	1.88054	153.723	1088#992#1025#1161#1162#1163#1164#1165#1118	-0.0343768	0.239335	0.661389	0.913923	7	1	-0.652	-37.3568	0
330	331	700	191.344	602.809	2.05831	132.267	1168#1169#1092#1030#1166#1167#975	-0.0100827	0.353449	0.364664	0.678237	9	1	1.409	80.7298	0
331	332	169	185.781	584.302	1.98552	63.8406	1056#1122#1170#1091#1166	-0.000595695	0.149393	0.415581	0.917216	5	1	1.519	87.0323	0
332	333	307	189.423	416.906	1.83803	86.0833	1171#1172#1173#1161#1082#1117#1087	5.3e-05	0.0993342	0.413133	0.789475	4	1	0.202	11.5737	0
333	334	341	190.824	661.24	1.79339	94.9117	100#1174#1175#1033#1049#1132	-0.0175638	0.171587	0.556523	0.834232	5	1	-0.23	-13.178	0
334	335	100	185.43	969.71	1.59202	46.0416	1176#1177#1178#1070	0.03754	0.0243348	0.269578	0.863694	7	1	0.451	25.8404	0
335	336	263	191.97	47.3194	2.46767	73.0122	1104#1027#1179#1180#1181	0.0223509	0.89796	0.359937	0.937473	4	1	-0.146	-8.36518	0
336	337	146	187.658	67.9932	1.34738	63.4558	1184#1028#1061#1181#1182#1183	-0.0122305	-0.217629	0.423453	0.903302	6	1	0.298	17.0741	0
337	338	179	187.335	806.514	1.73919	70.7696	1185#1186#1075#1097	0.0433914	0.227732	0.0157184	0.760566	5	1	0.337	19.3087	0
338	339	430	195.951	123.423	0.694771	85.0538	1187#1188#1125#1189#1142#1064	0.0152701	-0.998448	0.699664	0.867144	4	1	1.453	83.2508	0
339	340	344	195.026	391.11	2.46187	79.7401	1171#1190#1191#1192#1113#1193#1086	0.00010927	0.766442	0.92711	0.392705	7	1	-0.967	-55.405	0
340	341	294	193.269	640.364	2.34197	86.4264	1174#1032#1194#1195	0.00202958	0.739037	0.272739	0.698345	6	1	0.549	31.4554	0
341	342	184	194.136	197.12	0.521503	60.669	1011#1196#1197#1150	0.0565601	-1.06716	0.197257	0.908244	5	1	1.77	101.414	0
342	343	422	197.775	618.533	2.10964	112.225	1169#1031#1194#58#1198#1199	-0.019497	0.575178	0.358048	0.800373	4	1	-0.272	-15.5845	0
343	344	509	200.002	182.876	0.637264	97.4975	1200#1201#1202#1010#1203#1108#1196	-0.0132096	-0.946546	0.684229	0.887747	7	1	-0.216	-12.3759	0
344	345	795	198.014	940.342	1.89514	135.539	1204#1205#1206#1207#1176#1069#1101	-0.00479487	0.177692	0.286097	0.606518	7	1	1.637	93.7932	0
345	346	266	198.41	32.297	3.13496	71.9411	1208#1209#1210#1211#1179#1103	0.00483509	-1.26961	0.606994	0.93625	7	1	-0.392	-22.4599	0
346	347	831	199.728	812.117	1.8453	153.539	1186#1155#1076#1212#1213#1214#1215	0.0100162	0.218056	0.134863	0.591426	5	1	-1.153	-66.062	0
347	348	216	197.653	87.5602	0.757595	68.669	1184#1216#1217#1123	0.0350651	-0.948442	0.23788	0.904265	5	1	-0.887	-50.8214	0
348	349	287	197.934	267.488	0.890117	77.1543	1218#1219#1220#1127#1146	0.000210572	-0.649687	0.375182	0.853226	4	1	1.06	60.7335	0
349	350	59	191.356	378.797	2.03785	32.6274	1154#1221#1190#1112	0.102286	0.768366	0.500207	0.938096	5	1	-0.049	-2.80749	0
350	351	1193	206.995	519.28	2.40461	140.267	1120#1109#1222#1223#1224#1225#1226#1227#1131	-0.0272475	0.76753	0.720056	0.880853	3	1	-0.15	-8.59437	0
351	352	809	200.661	564.105	1.4687	155.782	1121#1170#1227#1228#1229#1230#1167	-0.0182986	-0.213775	0.383977	0.895615	7	1	-0.106	-6.07335	0
352	353	198	195.581	891.258	1.97742	69.2548	1160#1099#1231	0.0245552	0.0433028	0.138965	0.646487	9	1	-0.732	-41.9405	0
353	354	687	197.537	980.776	1.72035	137.64	1232#1233#1234#1207#1177	-0.00517978	0.0218393	0.264639	0.547804	4	1	1.312	75.1721	0
354	355	498	200.072	345.673	1.71555	93.7401	1152#1235#1236#1237#1238#1129#1115	-0.00862641	0.119065	0.541447	0.948629	6	1	0.596	34.1483	0
355	356	779	204.244	487.982	2.28105	121.882	1089#1222#1239#1240#1165	-0.0166759	0.558141	0.522583	0.794606	5	1	0.73	41.8259	0
356	357	495	198.513	776.992	1.89088	116.569	1185#1096#1241#1242#1212#1149	-0.00312793	0.274811	0.137307	0.766633	7	1	0.921	52.7694	0
357	358	331	204.686	56.3263	2.92185	84.669	1243#1180#1244#1245#1182	0.0331886	0.921401	0.747144	0.934574	5	1	-0.557	-31.9137	0
358	359	339	203.401	153.422	0.66847	81.8823	1248#1106#1144#1246#1247	0.0229797	-0.717456	0.3732	0.435185	6	1	-0.901	-51.6235	0
359	360	554	205.307	249.614	1.36506	96.9533	1249#1138#1250#1218#1251#1145	-0.00400899	-0.493382	0.611405	0.822516	5	1	-0.955	-54.7175	0
360	361	344	201.712	666.166	1.92795	92.669	1252#1253#1254#1175#1133	0.0111418	0.492522	0.233938	0.528678	5	1	1.94	111.154	0
361	362	473	205.924	75.4968	0.722374	95.7401	1216#1255#1256#1245#1183	0.0196698	-0.748704	0.378121	0.899875	7	1	-0.37	-21.1994	0
362	363	924	203.462	700.932	1.56309	157.296	1140#1254#1257#1258#1259#1147#1134	-0.0115906	0.16095	0.380843	0.745833	5	1	-0.636	-36.4401	0
363	364	477	203.956	312.516	1.15234	97.0538	1235#1079#1114#1260#1261#1262	-0.0252263	-0.552652	0.663147	0.737694	4	1	-2.215	-126.91	0
364	365	263	203.452	367.935	2.28505	72.9117	1264#1153#1265#1221#1238#1191#1263	-0.0130234	0.782602	0.484859	0.8301	7	1	-0.988	-56.6082	0
365	366	497	203.465	425.825	1.3984	97.0538	1266#1267#1173#1162	0.0203445	0.00345268	0.324566	0.651977	6	1	-0.512	-29.3354	0
366	367	196	202.699	15.5102	0.924366	61.3553	1268#1269#1209	0.00759136	1.17707	0.400996	0.826902	3	1	0.751	43.0291	0
367	368	627	209.317	219.478	0.950002	114.267	1249#1137#1203#1270#1271#1272#1197#1151	-0.0150703	-0.662457	0.510514	0.906236	9	1	-0.15	-8.59437	0
368	369	330	204.194	289.648	2.04775	77.1127	1220#1128#1273#1274#1260	0.0157593	0.385446	0.744536	0.516662	5	1	-0.98	-56.1499	0
369	370	923	208.475	894.535	1.70498	165.439	1204#1159#1275#1276#1100#1277#1278#1231#1279	-0.00414844	0.0369139	0.322096	0.720655	8	1	-1.2	-68.7549	0
370	371	221	204.29	837.543	2.14436	69.2548	1280#1281#1282#1156#1215	0.0437582	0.263664	0.354717	0.87403	5	1	-0.773	-44.2896	0
371	372	160	201.975	864.681	1.60365	57.1127	1283#1158#1275	0.136875	0.200036	0.117858	0.828812	3	1	1.001	57.3531	0
372	373	448	208.797	106.759	0.973388	86.8112	1217#1187#1124#1284#1285	0.0262568	-0.583905	0.508239	0.794712	6	1	0.601	34.4348	0
373	374	466	215.109	139.47	0.140302	92.5685	1189#1286#1143#1287#1288#1246	0.0139629	-1.33688	0.392323	0.446164	5	1	0.06	3.43775	0
374	375	474	212.755	407.511	1.01722	94.7107	1266#1172#1193#1289#1290#1291	-0.0183023	-0.337487	0.657042	0.824022	6	1	-0.359	-20.5692	0
375	376	530	213.932	635.768	2.11813	103.054	1296#1252#100#58#1195#1292#1293#1294#1295	-0.0420416	0.408986	0.626581	0.829909	7	1	-0.619	-35.4661	0
376	377	272	210.537	851.941	1.5254	83.0122	1297#1282#1283#1157#1276	0.00748932	0.00504109	0.181894	0.871409	4	1	-1.014	-58.0979	0
377	378	195	209.749	381.641	1.64374	63.598	1265#1298#1299#1192#1289	0.00684103	0.209824	0.427604	0.953997	4	1	1.153	66.062	0
378	379	387	210.016	987.114	1.76963	111.841	1233#1300#1301#1302	0.0144731	0.377003	0.401869	0.747439	5	1	-0.845	-48.4149	0
379	380	356	219.306	326.798	2.79216	80.3259	1236#1303#1304#1305#1306#1262	-0.0212202	-1.237	0.705575	0.680604	6	1	1.323	75.8023	0
380	381	172	212.686	42.2151	1.28341	71.8406	1211#1307#1243#1308#1309	-0.0150472	-0.378658	0.257738	0.944564	5	1	-0.354	-20.2827	0
381	382	632	221.291	732.888	2.11183	138.267	1312#1241#1148#1310#1311	-0.0198069	0.52622	0.24059	0.915481	5	1	0.54	30.9397	0
382	383	272	218.246	167.482	2.94111	70.5685	1248#1200#1313#1314#1315#1107#1316	0.0048996	-1.45832	0.549436	0.804054	6	1	-1.592	-91.2149	0
383	384	139	211.957	546.029	1.50189	57.1127	1317#1318#1319#1226#1228	0.0149073	-0.0212197	0.335569	0.829792	4	1	0.759	43.4875	0
384	385	205	212.22	614.698	1.83579	66.7696	1320#1321#1292#1199	0.0097517	0.198545	0.420011	0.855947	5	1	-0.845	-48.4149	0
385	386	312	213.875	955.49	1.63438	81.8406	1232#1300#1206#1322#1323#1324	0.0172928	0.162177	0.266775	0.674127	6	1	-0.421	-24.1215	0
386	387	549	227.415	124.523	0.419938	108.953	1328#1329#1188#1285#1286#1325#1326#1327	-0.0125475	-1.10638	0.56759	0.936162	5	1	0.685	39.2476	0
387	388	351	221.046	204.63	0.206236	79.1543	1202#1330#1331#1332#1270	0.027257	-1.17977	0.383022	0.964025	4	1	-0.657	-37.6433	0
388	389	516	219.754	269.246	1.89082	94.0833	1251#1219#1333#1334#1335#1336#1273	-0.0115605	-0.000206004	0.689458	0.896634	6	1	-0.207	-11.8602	0
389	390	520	221.315	435.471	2.08269	106.368	1267#1337#1338#1291#1339#1163	-0.0146013	0.562802	0.35895	0.707996	7	1	0.057	3.26586	0
390	391	290	215.793	660.903	1.8432	92.669	1296#1253#1257#1340	-0.00474858	0.326025	0.158548	0.725249	5	1	-1.129	-64.6869	0
391	392	494	217.014	764.607	1.84954	113.983	1312#1242#1341#1213#1342	0.00623946	0.300443	0.156349	0.775373	7	1	2.401	137.567	0
392	393	155	215.942	25.0774	1.34807	53.598	1344#1345#1268#1210#1307#1343	0.0052839	0.0231336	0.52265	0.903365	7	1	0.253	14.4958	0
393	394	360	218.681	345.592	2.05837	95.0122	1346#1347#1237#1306#1263	-0.0152547	0.518298	0.41767	0.672949	6	1	-2.496	-143.01	0
394	395	412	219.177	566.133	2.14705	84.9117	1348#1349#1350#1319#1351#1229	-0.010974	-0.0419135	0.516798	0.808868	5	1	-0.724	-41.4821	0
395	396	505	220.992	590.848	1.8577	111.64	1168#1351#1352#1320#1353#1230#1198	-0.0186399	0.33839	0.374427	0.640046	5	1	0.828	47.4409	0
396	397	500	216.472	805.698	1.69897	107.255	1280#1354#1355#1356#1214#1342	0.008731	0.111462	0.116884	0.933239	6	1	1.435	82.2194	0
397	398	475	226.269	100.051	0.951477	104.953	1284#1256#1357#1325#1358	0.00139875	-0.667042	0.260967	0.787044	8	1	1.163	66.635	0
398	399	449	221.666	299.51	1.65975	87.7401	1360#1303#1336#1274#1261#1359	-0.00547174	0.135105	0.655047	0.635963	6	1	0.224	12.8343	0
399	400	832	223.823	925.462	1.66378	126.61	1361#1362#1363#83#1364#1205#1365#1322#1279	-0.0229604	0.0338299	0.471573	0.911107	5	1	-1.273	-72.9375	0
400	401	288	219.76	187.038	0.968766	71.4558	1201#1330#1316#1366#1367	0.0380022	-0.969373	0.302923	0.927041	5	1	0.338	19.366	0
401	402	195	219.697	370.569	1.37536	61.4975	1264#1298#1347#1368#1369	0.0128383	0.100621	0.773341	0.581996	7	1	-1.091	-62.5097	0
402	403	701	229.01	460.267	2.54117	113.296	1239#1370#1339#1371#1164#1372#1373	-0.0190654	0.853665	0.764225	0.53209	5	1	-0.509	-29.1636	0
403	404	659	222.334	991.161	1.71889	128.569	1376#1301#1324#1374#1375	0.000538748	0.35022	0.263603	0.712047	5	1	-0.66	-37.8152	0
404	405	437	225.975	242.133	1.1742	89.1543	1377#1378#1250#1379#1333#1272	-0.00558629	-0.456054	0.563282	0.943296	7	1	-0.488	-27.9603	0
405	406	927	230.229	394.196	1.52526	138.61	1299#1380#1381#1382#1369#1337#1290#157	-0.0285836	-0.117027	0.742616	0.793514	7	1	1.949	111.669	0
406	407	814	231.94	697.506	2.16965	153.924	1383#1384#1385#1386#1259#1387#1310	-0.0169533	0.525485	0.218202	0.740332	6	1	2.191	125.535	0
407	408	239	226.594	154.339	0.198436	70.4264	1313#1288#1388#1389#1247	0.0195275	-1.02002	0.432506	0.958511	7	1	-1.768	-101.299	0
408	409	689	224.448	831.276	1.79916	149.397	1392#1297#1281#1356#1277#1390#1391	0.00582678	0.182772	0.072588	0.705558	5	1	-1.216	-69.6717	0
409	410	657	227.361	71.9148	1.32024	124.61	1393#1394#1395#1396#1397#1255#1244#1309#1357	-0.00932249	-0.295393	0.340859	0.973981	6	1	-3.04	-174.179	0
410	411	176	223.58	531.58	2.19693	60.4264	1317#1398#1399#1400#1225	0.0162392	0.55188	0.430044	0.84357	5	1	-0.183	-10.4851	0
411	412	735	225.015	670.607	1.84789	160.125	1383#1401#1402#1258#1340#1295	-0.0163236	0.193538	0.247292	0.88445	9	1	1.643	94.137	0
412	413	393	226.898	24.4606	1.19903	103.397	1344#1403#1404#1405	-0.00618252	-0.574424	0.345695	0.863684	5	1	-0.154	-8.82355	0
413	414	170	222.459	42.1118	1.16176	67.598	1345#1393#1308#1404#1406	0.0153725	-0.38507	0.293607	0.936621	4	1	-0.819	-46.9252	0
414	415	752	231.707	487.226	2.05794	122.225	1408#1409#1223#1240#1373#1407	-0.0269543	0.401613	0.503026	0.78339	4	1	-0.914	-52.3683	0
415	416	106	221.34	547.113	1.23745	52.3848	1410#1348#1318#1400	0.0271692	-0.383619	0.278835	0.833728	6	1	0.553	31.6846	0
416	417	649	228.133	863.903	1.8669	165.983	1392#1361#1411#1412#1413#1414#1278	0.00779074	0.143838	0.0423198	0.978665	7	1	1.418	81.2454	0
417	418	509	232.417	353.147	1.76798	112.711	1346#1380#1415#1416#1368#1417	-0.00316962	0.199688	0.650484	0.947655	5	1	0.723	41.4248	0
418	419	489	230.789	762.268	1.81803	118.912	1418#1354#1419#1420#1341	0.0269722	0.244114	0.0489381	0.81345	6	1	0.807	46.2377	0
419	420	287	234.059	176.153	0.0826382	75.1543	1315#1366#1421#1422#1423	0.0347012	-1.00712	0.248456	0.901157	5	1	-0.556	-31.8565	0
420	421	340	230.891	611.471	2.08351	80.0833	1424#1425#1426#1321#1353#1293	0.000705679	0.600879	0.414346	0.745027	6	1	-0.47	-26.929	0
421	422	329	230.386	951.875	1.97865	94.9117	1427#1428#1365#1323#1374	0.00542278	0.140615	0.162865	0.66651	5	1	-0.245	-14.0375	0
422	423	244	230.607	788.602	1.75811	87.2548	1429#1430#1355#1420#1390	0.00226538	0.0938606	0.210595	0.899378	5	1	0.551	31.57	0
423	424	348	234.744	216.25	2.00955	84.0833	1377#1332#1431#1271#1432#1433	-0.0134054	0.481443	0.547574	0.860536	5	1	0.002	0.114592	0
424	425	365	235.403	284.137	1.03063	80.2254	1335#1434#1435#1436#1437#1359	-0.0180738	-0.504448	0.776621	0.609048	6	1	1.838	105.31	0
425	426	330	236.164	308.888	2.25831	81.0538	1360#1304#1437#1438#1439	-0.000477549	0.662533	0.528334	0.822149	6	1	1.444	82.7351	0
426	427	346	232.205	890.488	1.63063	99.2548	1440#1441#1362#1414	0.00724677	0.0159327	0.104068	0.952061	4	1	-1.286	-73.6824	0
427	428	397	234.071	542.474	1.71679	92.9117	1442#1410#1443#1444#1349#1399	-0.00559011	0.133284	0.363337	0.751561	6	1	-0.847	-48.5295	0
428	429	582	238.875	630.885	1.9199	103.054	1426#1445#1446#1447#1401#1294	-0.0129731	0.419447	0.485703	0.844782	6	1	-0.914	-52.3683	0
429	430	205	236.263	192.507	1.41204	69.1127	1331#1367#1431#55#1448#1423	-0.0253132	-1.06868	0.732165	0.880593	5	1	-0.886	-50.7641	0
430	431	575	243.515	432.812	2.21845	101.882	1449#1338#1450#1370#1451#157	-0.0276308	0.678095	0.837926	0.87693	6	1	0.324	18.5638	0
431	432	283	236.756	511.541	1.94537	75.0122	1409#1442#1398#1224#1452#1453	-0.031136	0.320104	0.393272	0.730026	5	1	-0.032	-1.83346	0
432	433	307	235.824	585.932	1.77306	86.1838	1456#1424#1352#1454#1455	-0.00068933	0.17571	0.433608	0.62586	5	1	1.771	101.471	0
433	434	967	248.384	724.896	2.07358	149.439	1457#1458#1459#1460#1461#1462#1418#1387#1311	-0.0261553	0.516284	0.689378	0.594375	9	1	0.146	8.36518	0
434	435	420	240.44	48.3738	1.66093	94.9117	1394#1463#1464#1465#1466#1403#1406	-0.0135069	-0.217449	0.510936	0.918126	8	1	-1.05	-60.1606	0
435	436	698	254.761	168.387	0.19936	129.054	1314#1467#1468#1389#1469#1421#1470	0.00354485	-1.36653	0.311469	0.829908	7	1	-0.56	-32.0856	0
436	437	855	249.539	654.228	2.15579	150.167	1472#96#1473#1474#1475#1447#1384#1402#1471	-0.0300048	0.427331	0.481391	0.824391	7	1	1.298	74.3699	0
437	438	415	241.952	264.289	1.10238	85.397	1379#1476#1477#1478#1334#1434	-0.00293151	-0.403509	0.551969	0.904527	5	1	0.163	9.33921	0
438	439	619	249.237	318.158	2.4045	111.296	132#1479#1415#1480#1305#1481#1439	-0.0293185	0.80602	0.565186	0.854362	7	1	-0.077	-4.41178	0
439	440	481	244.96	558.033	2.22951	98.1249	1444#1350#1482#1483#1484#1485#1454	-0.0167867	0.605081	0.588276	0.8757	6	1	-0.408	-23.3767	0
440	441	268	237.899	965.075	1.72711	79.6985	1488#1428#1486#1487#1375	0.00753614	0.183784	0.172981	0.690496	6	1	1.467	84.0529	0
441	442	352	245.679	149.122	0.544395	92.9117	1329#1489#1490#1287#1467#1388	0.00933145	-0.965574	0.192978	0.768465	6	1	-1.473	-84.3967	0
442	443	400	243.442	237.805	1.32234	84.9117	1378#1491#1492#1476#1493#1433	-0.00437012	-0.245685	0.583771	0.909766	6	1	1.941	111.211	0
443	444	601	242.399	808.416	1.63818	115.154	1411#1430#1494#1495#1496#1497#1391	0.00339809	0.10194	0.233881	0.920622	6	1	1.09	62.4524	0
444	445	415	242.219	903.159	1.7516	113.154	1441#1363#1498#1499#1500#1501	-0.00161217	-0.0432401	0.209667	0.889966	7	1	-0.585	-33.518	0
445	446	372	244.366	74.4597	1.49608	92.9117	1504#1395#1466#1502#1503	0.0214026	-0.34399	0.396848	0.923981	6	1	-0.487	-27.903	0
446	447	526	243.861	860.348	1.72032	112.426	1440#1505#1506#1507#1413#1498	0.0237565	0.106315	0.0631689	0.727449	5	1	1.077	61.7076	0
447	448	261	243.72	105.92	1.26748	72.9117	1508#1397#1509#1510#1326#1358	0.0193219	-0.315026	0.305432	0.965045	5	1	1.188	68.0674	0
448	449	636	254.302	364.612	2.30332	121.581	1381#1511#1512#1417#1513#1514#1515#59	-0.0313443	0.68058	0.65802	0.838057	7	1	1.636	93.7359	0
449	450	461	244.028	764.085	1.7013	124.083	1429#1462#1494#1419#1516	0.0210145	0.0988352	0.0604482	0.803823	5	1	-1.122	-64.2859	0
450	451	553	250.28	526.499	1.71135	109.983	1443#1482#1453#1517#1518#1519	-0.0085221	0.41297	0.66549	0.871402	5	1	-0.689	-39.4768	0
451	452	233	244.438	940.652	1.48793	70.7696	1520#1521#1427#1364#1486	0.00627595	-0.0419138	0.203889	0.735522	6	1	-0.194	-11.1154	0
452	453	271	246.181	349.771	1.9249	75.7401	1522#132#1511#1416	-0.0448745	0.0365741	0.494103	0.809694	6	1	0.953	54.6029	0
453	454	400	247.995	402.49	1.92851	96.669	1523#1524#1525#1382#1449#59	-0.0324911	0.354383	0.636053	0.907308	6	1	-1.202	-68.8695	0
454	455	349	247.47	596.688	1.78412	92.4264	1456#1425#1445#1526#1527#1528	-0.0218192	0.301628	0.261186	0.860178	5	1	-0.212	-12.1467	0
455	456	266	248.827	831.094	1.77731	80.0833	1505#1412#1497#1529#1530#1531	0.0166259	0.10829	0.387107	0.771956	3	1	-0.692	-39.6487	0
456	457	215	249.009	136.126	0.795582	62.3259	1328#1489#1532#1533	0.0731255	-0.632775	0.127341	0.807006	5	1	0.669	38.3309	0
457	458	364	252.258	917.277	2.05588	91.0538	1536#1520#83#1501#1534#1535	-0.0271598	0.311285	0.609387	0.810438	4	1	-1.053	-60.3325	0
458	459	157	250.07	93.5605	0.445104	60.7696	1504#1537#1538#1396#1508	0.0252688	-0.874625	0.312838	0.744791	5	1	-0.124	-7.10468	0
459	460	756	263.563	188.786	2.90318	121.397	1539#1540#1541#1448#1422#1470	-0.00215318	1.19176	0.347851	0.725094	5	1	1.922	110.122	0
460	461	322	254.503	294.441	0.307646	79.598	1542#1543#1479#1544#1436#1438	-0.0234486	-0.570154	0.748073	0.654977	6	1	-1.211	-69.3852	0
461	462	431	252.255	498.371	1.38265	95.6985	1408#1545#1546#1452#1517	-0.012172	-0.0262634	0.639674	0.860849	6	1	1.231	70.5311	0
462	463	638	262.135	126.425	0.654948	115.924	1510#1547#1548#1532#1549#1550#1551#1327	0.0100754	-0.852432	0.313934	0.927976	6	1	0.417	23.8923	0
463	464	643	257.062	212.257	2.61382	116.083	1552#1553#1554#1491#1541#55#1432	-0.0254614	0.479493	0.815637	0.509359	6	1	-0.576	-33.0024	0
464	465	370	254.395	446.627	2.16552	89.6396	1555#1556#20#1557#1451#1371	-0.0442413	0.444349	0.46572	0.863767	4	1	0.672	38.5028	0
465	466	140	249.514	573.243	1.96376	57.9411	1558#1526#1485#1455	-0.00242554	0.148248	0.263096	0.911736	5	1	-0.22	-12.6051	0
466	467	616	262.229	699.19	2.08767	110.468	1457#1559#1560#1561#1386#1562	-0.0246955	0.57866	0.576886	0.633902	6	1	-0.654	-37.4714	0
467	468	584	254.64	950.522	1.72542	141.054	1536#1521#25#1563#1564#1565#1487#95	-0.0230115	0.226506	0.303946	0.854076	8	1	0.27	15.4699	0
468	469	353	252.946	980.459	2.01465	98.3259	1568#1565#1566#1567	-0.00897893	0.481678	0.2651	0.890477	2	1	1.091	62.5097	0
469	470	293	255.334	997.843	2.23392	77.7401	1569#1567	-0.0381094			0.913079	4	1	-0.807	-46.2377	0
470	471	248	256.274	275.23	2.26941	70.1838	1570#1571#1572#1478#1542#1435	-0.0171493	0.822306	0.457451	0.680879	4	1	-0.805	-46.1231	0
471	472	335	257.919	333.349	2.16439	76.8112	1522#1573#1574#1512#1481	0.028412	0.523813	0.376446	0.922394	9	1	1.218	69.7863	0
472	473	831	261.77	468.011	2.1034	126.024	1557#1575#1576#1577#1545#1578#1372#1407	-0.030265	0.400625	0.669062	0.928477	4	1	-0.147	-8.42248	0
473	474	314	254.424	679.554	1.79862	96.3259	1475#1559#1385#1579	-0.00568055	0.428818	0.225953	0.770401	8	1	-0.316	-18.1055	0
474	475	737	256.786	772.959	1.60111	144.368	1584#1585#1461#1495#1516#1580#1581#1582#1583	0.011459	0.0424212	0.158654	0.611484	5	1	0.374	21.4286	0
475	476	209	252.493	884.809	1.5451	62.4264	1586#1507#1587#1499	0.0496174	0.0374513	0.285728	0.803007	6	1	0.241	13.8083	0
476	477	420	264.04	35.9143	2.99661	91.0122	1588#1589#1590#1591#1464	-0.00177816	1.49441	0.292943	0.828742	4	1	-0.301	-17.246	0
477	478	240	257	255.492	0.490653	67.8406	1570#1493#1477#1592#1593	0.0321001	0.927757	0.861955	0.534243	5	1	0.173	9.91217	0
478	479	420	262.002	379.998	2.22667	89.8823	1523#1594#1515#1595	0.00815883	0.556414	0.40867	0.883063	5	1	0.974	55.8061	0
479	480	407	259.639	55.3194	1.17662	85.3553	1591#1465#1596#1597#1598#1502	0.00833361	-0.505137	0.609985	0.921649	6	1	-1.059	-60.6762	0
480	481	328	256.631	610.39	1.92337	94.9117	1600#1601#1446#1528#1599#1471	-0.0221744	0.185078	0.360123	0.599741	6	1	-0.427	-24.4653	0
481	482	354	262.243	414.441	2.56031	90.468	1602#1603#20#1525#1450	-0.0236409	0.652722	0.702155	0.674714	4	1	-0.259	-14.8396	0
482	483	708	269.931	92.209	0.850142	159.723	1537#1604#1605#1606#1607#1608#1609#1610#1598#1503	-0.0037178	-0.7205	0.2521	0.836941	7	1	0.525	30.0803	0
483	484	815	262.598	859.352	1.59255	131.296	1506#1586#1531#1611#1612#1613#1614	0.0144455	0.128064	0.123894	0.94325	10	1	-0.061	-3.49504	0
484	485	209	261.062	105.526	0.774558	61.2548	1538#1509#1610#1547#1615	0.0279345	-0.760208	0.438097	0.63289	4	1	0.974	55.8061	0
485	486	411	262.185	235.516	1.66507	85.3553	1616#145#1554#1492#1592	-0.0342176	-0.0276956	0.694078	0.642762	5	1	-0.031	-1.77617	0
486	487	296	262.111	563.736	1.7194	79.4975	1617#1618#1619#1558#1484	0.0183854	0.409237	0.442064	0.795698	6	1	-0.11	-6.30254	0
487	488	349	263.49	895.986	1.83023	86.9117	1587#1620#1621#1500#1614#1534	0.00673426	0.325288	0.216401	0.687579	5	1	-1.362	-78.0369	0
488	489	566	274.733	155.194	0.561046	121.196	1490#1622#1623#1624#1468#1533#1551	-0.00964569	-1.10521	0.274922	0.841847	6	1	-0.92	-52.7121	0
489	490	336	261.021	804.908	1.8864	86.5269	1585#1496#1625#1529#1626#1627	0.00464449	0.193311	0.33333	0.936331	7	1	0.643	36.8412	0
490	491	327	263.633	585.321	1.54854	79.598	1619#1527#1628#1629#1599	0.0141643	0.271061	0.520355	0.804588	4	1	-0.695	-39.8206	0
491	492	651	271.876	617.625	2.33634	122.61	1632#1472#1601#1630#1631	0.00732808	0.947335	0.604166	0.804913	5	1	-0.699	-40.0497	0
492	493	112	258.884	828.214	1.7521	48.9706	1633#1530#1627#1611	0.0627756	0.0380411	0.232768	0.710574	5	1	-0.01	-0.572958	0
493	494	644	272.609	541.565	1.92309	106.368	1617#1634#1635#1636#1637#1638#1483#1519	-0.0291338	0.171705	0.681271	0.684554	8	1	-0.059	-3.38045	0
494	495	418	269.988	517.711	2.14525	97.9828	1634#1639#1640#1518	-0.0305201	0.488939	0.337645	0.919396	4	1	1.429	81.8757	0
495	496	291	269.014	396.471	2.16878	80.3259	1602#1524#133#1641#1642#1595	-0.031554	0.597344	0.57571	0.661501	5	1	0.045	2.57831	0
496	497	256	269.316	284.41	1.61879	68.0416	1572#1543#1643#1644#1645	0.0139453	0.646306	0.707475	0.929071	4	1	-1.243	-71.2187	0
497	498	221	264.986	739.891	1.48261	74.7696	1460#1580#1646#1647	0.0148509	0.0482291	0.105065	0.389635	5	1	0.508	29.1063	0
498	499	362	267.751	664.876	1.69303	89.2548	1648#1649#1474#1650#1560#1579	0.00330937	0.224015	0.277455	0.898227	6	1	0.316	18.1055	0
499	500	430	277.395	417.507	2.25703	107.782	1603#1651#1555#1652#1653#133	-0.0222453	0.616528	0.272778	0.94822	7	1	1.208	69.2133	0
500	501	318	269.469	495.714	1.95215	87.0122	1654#1655#1639#1578#1546	0.00842038	0.43993	0.586526	0.70112	5	1	-1.547	-88.6366	0
501	502	718	270.421	925.447	1.6879	152.225	1621#1656#1657#1658#1563#1659#1535	-0.0129252	0.189887	0.195824	0.954812	5	1	-0.763	-43.7167	0
502	503	1157	284.019	305.307	2.39901	156.167	1664#1665#1573#1480#1544#1660#1645#1661#1662#1663	-0.041931	0.728568	0.784318	0.877109	7	1	0.314	17.9909	0
503	504	471	273.919	342.909	1.58897	98.3259	1665#1666#1667#1574#1513	-0.00583301	0.27396	0.313268	0.597858	2	1	0.229	13.1207	0
504	505	16	264.25	762.5	1.5708	18.1421	1668#1582	-0.0381094			0.84488	5	1	-0.046	-2.63561	0
505	506	826	275.247	825.418	1.56208	138.811	1633#1669#1670#1671#1672#1626#1612	-0.000830794	0.102774	0.253739	0.756896	10	1	0.618	35.4088	0
506	507	473	276.277	261.389	2.46963	98.9117	145#1571#1593#1673#1674#1675#1643#1676	-0.0349211	0.991813	0.667905	0.642153	7	1	-1.026	-58.7855	0
507	508	336	280.244	628.881	2.3768	102.024	1632#1473#1677#1678	0.0163167	0.86618	0.241659	0.855107	7	1	1.126	64.515	0
508	509	358	272.274	765.824	1.69209	89.2548	1680#1681#1668#39#1581#1647#1679#1583	0.00511011	0.110528	0.307723	0.974371	4	1	1.077	61.7076	0
509	510	339	277.501	84.649	0.747585	86.8112	1682#1683#1604#1684	0.0341748	-0.732894	-0.00748301	0.923365	6	1	0.267	15.298	0
510	511	251	276.223	116.522	0.865251	70.0833	1685#1609#1548#1615	0.0535818	-0.707868	0.203067	0.666651	5	1	0.116	6.64631	0
511	512	584	281.997	436.699	2.62503	105.196	1556#1653#1686#1687#1575#1688	-0.00939184	0.732489	0.559302	0.780759	6	1	-0.02	-1.14592	0
512	513	110	273.382	597.364	2.43961	44.6274	1600#1689#1690#1629#1630	0.0098667	1.28394	0.387665	0.749722	4	1	-0.54	-30.9397	0
513	514	195	277.092	947.538	2.08524	81.4975	1659#1691#1564#1692#1693#1694	-0.0169544	0.465189	0.224361	0.857552	4	1	1.433	82.1049	0
514	515	267	279.427	476.899	2.50008	79.7401	1696#1697#1654#1577#1695	-0.00100667	1.24957	0.566877	0.836784	5	1	2.487	142.495	0
515	516	241	278.78	47.9253	0.298732	67.3553	1698#1699#1700#1590#1596	0.0342497	-1.15569	0.529873	0.956195	5	1	-0.335	-19.1941	0
516	517	397	279.277	66.1159	0.918384	84.1838	1682#1700#1701#1702#1597	0.0382969	-0.765841	0.629337	0.460135	5	1	-0.742	-42.5135	0
517	518	212	273.679	737.934	1.45828	86.7696	1459#1703#1704#1646#1679	0.0278589	-0.255479	0.0937291	0.614388	5	1	0.779	44.6334	0
518	519	440	279.943	236.286	2.0024	105.841	1616#1705#1673#1706#1707	0.0127342	0.664545	0.514801	0.82635	5	1	-2.935	-168.163	0
519	520	239	275.109	792.561	1.4366	68.8701	1584#1681#1669#1625#1708	0.0389153	-0.000923868	0.262439	0.717765	5	1	1.289	73.8543	0
520	521	343	280.603	214.959	3.11904	77.3553	1553#1705#1709#1710#1711	0.0071915	1.31274	0.661941	0.942512	5	1	0.203	11.631	0
521	522	408	278.14	571.542	1.7101	101.841	1712#1713#1618#1638#1689#1628	-0.0118531	0.24045	0.230047	0.906402	6	1	1.329	76.1461	0
522	523	450	287.571	636.231	2.34318	112.61	1648#96#1714#1715#1716#1678	-0.0253134	0.580642	0.373792	0.62834	5	1	2.08	119.175	0
523	524	265	278.762	682.026	1.78377	81.0122	1650#1717#1718#1719#1561	-0.00550388	0.448782	0.290383	0.948383	7	1	0.351	20.1108	0
524	525	343	279.376	709.12	1.90682	96.669	1458#1719#1703#1720#1721#1562#1722	-0.00982282	0.302075	0.33369	0.926571	7	1	1.386	79.412	0
525	526	486	279.842	868.216	1.86445	119.983	1620#1672#1656#1723#1724#1613#1725	0.00840279	0.250311	0.0996837	0.884232	5	1	-1.044	-59.8168	0
526	527	493	289.533	147.706	0.631022	102.61	1728#1729#1622#1550#1726#1727	0.00657157	-0.698888	0.484036	0.91094	9	1	0.093	5.32851	0
527	528	673	286.48	363.681	2.13033	125.782	1730#1667#1731#1732#1733#1734#1641#1594#1514	-0.0179616	0.510566	0.350397	0.915296	6	1	-0.684	-39.1903	0
528	529	500	288.368	456.554	0.538324	95.0538	1735#1576#1688#1736#1737#1695	-0.0106077	-0.574708	0.918351	0.915395	5	1	0.965	55.2904	0
529	530	356	284.843	657.112	2.22469	90.9117	1649#1716#1717#1738#1739	-0.00171066	0.467025	0.241713	0.345035	5	1	2.106	120.665	0
530	531	332	286.958	193.259	2.22111	88.3259	1552#1540#1740#1741#1709#1742	-0.0173928	0.621553	0.314674	0.896975	6	1	0.595	34.091	0
531	532	465	289.09	388.669	2.20917	94.2254	1744#1745#1746#1651#1734#1642#1743	-0.0225996	0.542441	0.509542	0.953972	6	1	-1.25	-71.6197	0
532	533	552	286.268	733.223	1.66182	118.426	1747#1748#1749#1750#39#1704#1722	0.000181547	0.0288404	0.12775	0.935535	6	1	1.355	77.6358	0
533	534	336	284.321	780.339	1.41251	111.012	1680#1750#1670#1751#1752#1708	0.0225648	-0.00190508	0.0462926	0.808604	7	1	-1.19	-68.182	0
534	535	200	287.075	173.24	0.0263191	62.2843	1539#1624#1753#1740#1469#31	-0.0432653	1.41233	0.630866	0.857737	5	1	-0.124	-7.10468	0
535	536	423	288.045	275.239	2.24596	93.1543	1754#1755#1676#1660#1644	-0.0310208	0.716764	0.459112	0.695577	5	1	-0.392	-22.4599	0
536	537	229	286.76	488.231	2.11709	69.8406	1697#1655#1756#1757#1758	-0.00885753	0.556503	0.263233	0.71419	6	1	1.367	78.3233	0
537	538	784	294.593	596.07	1.07774	120.468	1760#112#1713#1761#1714#1690#1677#1759#1631	-0.0405025	1.56308	0.845946	0.872941	5	1	1.869	107.086	0
538	539	650	289.437	882.766	1.8998	138.711	1762#1763#1764#1765#1657#1725	-0.000242889	0.267432	0.131195	0.93773	6	1	-0.318	-18.2201	0
539	540	209	282.952	922.665	1.51476	71.6985	1765#1766#1767#1658#1691	0.0136982	0.00796599	0.2067	0.613854	8	1	-0.995	-57.0093	0
540	541	452	287.976	962.268	1.46554	103.983	1768#1769#1770#1771#1772#1693	-0.00326356	-0.202528	0.408409	0.890032	5	1	0.067	3.83882	0
541	542	536	292.136	508.882	2.07332	98.8112	1776#162#1635#1640#1773#1758#1774#1775	-0.0187847	0.684875	0.729467	0.692674	7	1	-0.926	-53.0559	0
542	543	525	294.434	41.8952	1.0281	107.296	1777#1778#1698#1779#1589	-0.0103997	-0.777136	0.216255	0.730881	4	1	0.071	4.068	0
543	544	485	291.553	331.32	1.8443	102.426	1664#1730#1666#1780	-0.0151601	0.383877	0.354944	0.871314	4	1	0.365	20.913	0
544	545	220	289.768	531.655	1.5133	71.2132	1776#1636#1781#1782	0.0351935	0.141589	0.484145	0.901255	5	1	1.024	58.6709	0
545	546	181	289.309	129.685	1.24161	68.7696	1685#1783#1608#1549#1726	-0.0120594	-0.264785	0.272562	0.934074	6	1	0.361	20.6838	0
546	547	413	292.673	674.235	1.88334	100.083	1718#1784#1720#1785#1786#1739	-0.00322014	0.391644	0.237943	0.910512	5	1	1.048	60.046	0
547	548	119	290.471	244.706	2.13755	47.9411	1674#1707#1787#1788	0.0550387	0.691079	0.510649	0.964161	8	1	0.53	30.3668	0
548	549	1122	296.903	807.167	1.85975	212.167	1792#1793#1671#1752#1723#1789#1790#1791	-0.00370298	0.146727	0.136928	0.661498	4	1	-1.247	-71.4478	0
549	550	275	296.044	99.3745	0.276352	72.0833	65#1794#1795#1684#1796#1605	-0.0209183	1.51931	0.737864	0.978058	4	1	-2.567	-147.078	0
550	551	390	301.951	544.703	2.85907	96.1838	32#1637#1797#1782#1798#1799	-0.0410987	1.27981	0.652574	0.671035	4	1	-0.152	-8.70896	0
551	552	508	295.512	564.703	1.88559	109.941	1712#1799#1800#1759	0.0203423	0.379914	0.480489	0.81526	5	1	-0.499	-28.5906	0
552	553	166	290.873	773.114	1.34705	90.5269	1749#1751#1801#1789	0.0199275	-0.11256	0.044786	0.490022	5	1	-0.134	-7.67763	0
553	554	387	297.664	81.4134	0.783056	84.669	1794#1683#1702#1802#1803	0.030649	-0.672492	0.242181	0.794041	6	1	0.09	5.15662	0
554	555	497	298.288	412.046	1.91622	100.368	1746#1652#1686#1804#1805	-0.00415873	0.338834	0.474275	0.793922	5	1	1.063	60.9054	0
555	556	335	294.54	932.209	2.00903	81.7401	1808#1767#1768#1692#1806#1807	0.00651768	0.439404	0.287223	0.693263	5	1	0.8	45.8366	0
556	557	273	297.055	203.297	1.96945	77.1543	1809#1810#1811#1812#1742#1710	-0.00651816	0.251952	0.53899	0.902885	5	1	-0.362	-20.7411	0
557	558	342	295.152	903.649	1.88445	94.3259	1764#1813#1814#1766#1806	0.0171318	0.273018	0.148246	0.765998	6	1	1.773	101.585	0
558	559	231	298.554	64.8442	0.739163	79.1543	1699#1779#1701#1815#1816#1802	0.013814	-0.679467	0.118057	0.824388	3	1	0.69	39.5341	0
559	560	218	294.018	702.06	1.63786	71.0122	1747#1721#1817#1786#1818	0.0188221	0.129104	0.253789	0.862106	5	1	0.426	24.408	0
560	561	315	294.673	986.571	1.64991	88.1838	1771#1819#1820	0.103279	-1.08339	0.660812	0.93249	6	1	-1.172	-67.1507	0
561	562	440	303.457	132.9	0.984919	96.5685	1607#1783#1821#1822#1823#1727	0.0221283	-0.787517	0.309737	0.976877	8	1	-1.979	-113.388	0
562	563	556	306.761	249.099	2.37638	113.196	1824#1825#1826#35#71#1754#1675#1788	-0.0442393	0.754325	0.616043	0.866499	6	1	1.804	103.362	0
563	564	990	301.24	735.946	1.69503	192.468	1827#1748#1828#1829#1830#1801#1818#1790	0.00161232	0.144817	0.122655	0.854597	6	1	-0.332	-19.0222	0
564	565	352	300.412	230.082	1.17676	76.3259	1824#1812#1831#1706#1787#1711	0.0131658	-0.322771	0.664203	0.968406	6	1	-0.575	-32.9451	0
565	566	744	304.027	834.534	1.78602	161.054	1793#1762#1832#1833#1834#1724	-0.00823424	0.160554	0.139344	0.628716	6	1	0.587	33.6326	0
566	567	156	302.641	275.846	2.32248	59.0122	35#1755#1835#1836#1661	-0.0400984	0.757665	0.399148	0.894455	5	1	1.241	71.1041	0
567	568	235	304.502	481.668	2.40944	73.1543	1757#1837#1773#1838#1839	-0.0034512	0.762736	0.248579	0.930814	5	1	-0.612	-35.065	0
568	569	548	305.571	942.013	2.02963	125.196	1808#1840#1841#1842#1769	-0.00245939	0.208937	0.275569	0.911425	4	1	2.362	135.333	0
569	570	405	312.657	121.701	0.67179	107.782	1843#1796#1844#1845#1606#1821	-0.000511363	-0.96779	0.277295	0.907543	6	1	-0.443	-25.382	0
570	571	296	303.074	363.686	1.93349	83.1543	1733#1846#1847#1743	0.0118217	0.272406	0.277646	0.90666	4	1	1.014	58.0979	0
571	572	362	305.337	464.76	2.24866	91.9828	1696#1848#1737#1849#1756#1837	-0.0225569	0.567797	0.310693	0.94694	6	1	1.632	93.5067	0
572	573	689	311.279	427.563	2.08313	133.924	1687#1735#1850#1851#1852#1805#1853	-0.0161378	0.256235	0.513663	0.828253	6	1	-1.314	-75.2867	0
573	574	981	309.275	635.72	1.76204	140.711	1856#1761#1715#1784#1738#1854#1855	-0.0211616	0.206646	0.432936	0.893445	7	1	2.249	128.858	0
574	575	354	306.701	183.726	0.67137	86.9117	1857#1809#1858#1859#1860#1753#1741	-0.0238629	-0.601489	0.822427	0.735608	6	1	0.426	24.408	0
575	576	273	309.663	491.615	2.39253	76.468	1861#1862#1774#1839	0.0427939	1.06242	0.5358	0.745399	6	1	-0.271	-15.5272	0
576	577	478	307.808	523.13	2.16666	98.5685	1781#1797#1863#1864#1865#1775	-0.00133246	0.335361	0.384983	0.871739	4	1	-0.852	-48.816	0
577	578	814	310.332	683.039	1.50942	133.296	1856#1827#1785#1817#1866#1867#1868	-0.00776008	-0.173291	0.533774	0.783529	7	1	0.559	32.0283	0
578	579	278	314.403	164.489	3.04601	85.0122	1729#1857#1623#1869#1870#1871#31	-0.0106942	1.40835	0.305473	0.806471	5	1	0.179	10.2559	0
579	580	403	311.134	215.926	0.968815	91.5391	1872#1873#1874#1811#1831#71	-0.0202177	-0.514145	0.751179	0.929165	6	1	1.011	57.926	0
580	581	639	310.203	865.715	1.77361	146.811	1763#1875#1876#1877#1813#1834	-0.00260445	0.181882	0.176175	0.797208	6	1	1.284	73.5678	0
581	582	505	309.616	906.313	1.94816	97.6396	1840#148#1877#1814#1878#1879#1807	0.000980803	0.395034	0.208723	0.957033	6	1	1.433	82.1049	0
582	583	566	315.783	279.981	2.1117	113.439	1880#1881#1882#1883#1836#1884#1662	-0.0324712	0.580843	0.673306	0.856566	5	1	-0.894	-51.2224	0
583	584	309	306.175	327.874	1.71924	83.0122	1731#1780#1885#1886	-4.22e-05	0.0820801	0.356513	0.864383	4	1	0.843	48.3003	0
584	585	753	321.809	385.108	2.62728	135.581	1888#1745#1889#1850#1804#1887	-0.0290522	1.00434	0.671958	0.816267	7	1	0.125	7.16197	0
585	586	258	321.376	172.698	2.8735	93.1543	1890#1858#1891#1892#1871	-0.00139209	-1.55156	0.351523	0.896003	5	1	-0.509	-29.1636	0
586	587	267	311.805	309.524	0.998434	75.4975	1893#1894#1884#1885#1663	-0.0134631	-0.0301853	0.787843	0.66079	9	1	0.807	46.2377	0
587	588	654	319.685	362.28	2.20911	132.853	1744#1847#1895#1896#1897#1898#1887	-0.0227787	0.596773	0.385265	0.920643	7	1	1.644	94.1943	0
588	589	996	317.881	959.709	1.99272	159.338	1904#1842#1770#1899#1819#1900#1901#1902#1903	-0.0115357	0.0534685	0.481657	0.709355	5	1	0.961	55.0612	0
589	590	321	316.991	151.308	3.1187	83.9411	1728#1905#1906#1869#1823	0.00495064	-1.0902	0.563442	0.89975	3	1	2.365	135.505	0
590	591	210	314.248	444.752	2.46739	68.1838	1907#1848#1736#1853	-0.00190566	0.819232	0.204293	0.627154	5	1	-0.622	-35.638	0
591	592	592	320.409	332.412	2.04766	120.368	1908#1732#1909#1894#1910#1846#1895#1886	-0.025524	0.546202	0.462128	0.855802	6	1	-0.784	-44.9199	0
592	593	760	314.805	577.487	1.74808	129.539	1760#32#1911#1800#1912#1913#1914	-0.0274435	0.261397	0.5038	0.92398	8	1	-0.197	-11.2873	0
593	594	581	317.878	763.165	1.82529	108.468	1830#1915#1916#1917#1918#1791	0.018867	0.30212	0.258697	0.779315	6	1	1.549	88.7512	0
594	595	695	320.272	70.3612	0.999845	130.853	1920#1921#1778#1922#1923#1924#1815#1919	-0.0188692	-0.591323	0.264068	0.949463	5	1	-0.176	-10.0841	0
595	596	355	319.713	113.234	0.742572	100.024	1795#1843#1925#1926#1927	-0.00386823	-0.734033	0.241876	0.961132	5	1	-0.259	-14.8396	0
596	597	257	318.58	255.358	2.36272	85.9828	1826#1928#1880#1929#1835	-0.0282788	0.692127	0.23099	0.929696	8	1	-0.176	-10.0841	0
597	598	356	313.343	732.949	1.6595	115.497	1829#1930#1931#1915	0.00143185	0.200871	0.0770869	0.966259	4	1	-0.175	-10.0268	0
598	599	305	320.61	197.911	3.09839	78.5685	1872#1810#1860#1932#1933	0.0189346	-1.41235	0.495219	0.658465	3	1	0.405	23.2048	0
599	600	390	320.895	500.382	2.07196	85.8823	1936#162#1862#1863#1934#1935	-0.0212597	0.423295	0.62542	0.769195	5	1	0.618	35.4088	0
600	601	377	317.812	986.496	1.91791	82.669	1937#1938#1903	0.0388862	0.876899	0.393216	0.750885	5	1	-0.909	-52.0819	0
601	602	279	315.975	89.9104	1.18582	72.3259	65#1939#1924#1925#1816#1803	-0.018905	-0.439366	0.454898	0.813471	5	1	-0.321	-18.3919	0
602	603	415	319.867	794.272	1.84477	101.983	1792#1940#1941#1832#1918	0.0115699	0.150751	0.328168	0.835414	5	1	-0.977	-55.978	0
603	604	1089	329.778	462.674	1.63771	150.995	1907#1861#1942#1943#1944#1849#1945#1946#1852#1934#1838	-0.0275439	-0.0162911	0.715665	0.83037	6	1	-0.669	-38.3309	0
604	605	832	329.113	617.225	1.4661	142.468	112#1914#1947#1948#1949#1950#1854	-0.0374002	0.00500463	0.726349	0.728687	10	1	0.524	30.023	0
605	606	686	326.754	541.273	2.17085	118.225	1952#1953#1798#1911#1865#1951	0.0030733	0.538682	0.55855	0.898032	6	1	-0.565	-32.3721	0
606	607	834	327.535	665.801	1.42068	142.711	1954#1955#1956#1866#1950#1855	-0.0080026	-0.0650122	0.317249	0.772804	6	1	1.379	79.0109	0
607	608	145	326.745	138.738	0.192676	69.9411	1905#1845#1957#1958#1959#1822	-0.0167326	-1.01106	0.496932	0.892171	7	1	0.288	16.5012	0
608	609	530	325.681	812.523	2.03065	125.64	1875#1941#1960#1833#1961#1962#90#1963	0.00305676	0.28272	0.166378	0.934796	7	1	1.639	93.9078	0
609	610	565	327.358	909.32	1.94744	119.196	1841#1879#1899#1964#1965#1966#1967	-0.0020945	0.371367	0.189763	0.820604	6	1	0.989	56.6655	0
610	611	1225	338.249	403.19	2.38488	178.208	1968#80#1889#1969#1970#1971#1942#1851	-0.0301067	0.775277	0.543727	0.919644	5	1	0.174	9.96947	0
611	612	612	324.874	857.907	1.7321	134.083	1876#1972#148#1973#1974#1975#90	-0.0256001	0.192984	0.413827	0.843954	6	1	-0.73	-41.8259	0
612	613	308	328.179	230.383	2.5052	78.9117	1825#1874#1976#1928#1977#1978	-0.00386552	0.627458	0.343034	0.88562	5	1	-0.24	-13.751	0
613	614	270	326.533	883.915	2.02294	86.9117	1878#1975#1979#1980#1964	0.008044	0.313252	0.193877	0.756201	6	1	-0.472	-27.0436	0
614	615	482	328.618	53.6079	1.17688	112.953	1920#1981#1982	0.0593014	-0.789515	0.105751	0.894187	6	1	-1.304	-74.7137	0
615	616	317	329.795	211.558	2.8879	75.0122	1984#1873#1985#118#1976#1933#1983	-0.0180545	1.11483	0.514867	0.550643	6	1	0.424	24.2934	0
616	617	296	326.652	303.659	3.11229	71.0122	1986#1987#1988#1908#1893#1883	-0.0156191	1.21288	0.956858	0.67319	6	1	0.595	34.091	0
617	618	318	323.714	711.201	1.60249	85.0122	1828#1989#1990#1991#1930#1868	0.0124648	0.129836	0.245045	0.918193	3	1	0.614	35.1796	0
618	619	400	332.553	108.195	0.688936	87.5391	1939#1923#1926#1992#1993#1994#1995	0.0147502	-0.920313	0.355931	0.843444	5	1	0.182	10.4278	0
619	620	1064	340.888	575.715	2.2375	152.652	1913#1947#1996#1997#1998#1999	-0.024618	0.652926	0.449382	0.89227	6	1	1.936	110.925	0
620	621	208	325.615	739.548	1.23421	71.2548	2000#2001#1991#1931#1916	0.033931	-0.0774711	0.269028	0.822124	7	1	0.05	2.86479	0
621	622	845	342.056	277.29	2.52891	136.51	2002#1986#2003#2004#2005#2006#2007#1882	-0.0294955	0.891907	0.466731	0.870384	8	1	1.333	76.3753	0
622	623	401	331.631	516.359	2.1168	82.4264	1936#2008#1864#2009#1951	0.0169113	-0.0796856	0.623204	0.501387	5	1	-0.849	-48.6441	0
623	624	405	333.615	185.891	1.22416	97.397	1859#1892#2010#2011#1932#124#1983	-0.0280196	-0.362551	0.701607	0.838852	3	1	-2.568	-147.136	0
624	625	201	331.03	827.657	1.95749	75.3553	1972#1963#2012	0.0788935	0.261774	0.0652156	0.772882	6	1	2.119	121.41	0
625	626	370	334.622	929.214	2.18278	88.8112	1900#2013#2014#1967#2015	0.0306987	0.436954	0.594004	0.633223	5	1	-0.196	-11.23	0
626	627	830	342.455	246.828	2.22936	144.167	2016#2017#2002#1929#1881#1978	-0.0182106	0.708304	0.301046	0.867767	7	1	-0.218	-12.4905	0
627	628	551	335.566	768.096	1.63634	117.983	2001#2018#2019#2020#1940#1960#1917	0.0072681	0.240726	0.290121	0.91818	6	1	-0.111	-6.35983	0
628	629	237	336.038	553.494	2.28236	76.8112	1953#2021#1912#136#1996	-0.0311944	0.604733	0.313602	0.93415	4	1	0.243	13.9229	0
629	630	296	337.203	153.216	0.692645	73.4975	1906#1890#2022#1959#2023#1870	0.0106674	-0.636173	0.615777	0.909236	5	1	-0.517	-29.6219	0
630	631	254	334.217	731.858	1.31141	81.2548	2000#2018#1990#2024#2025	0.0176242	-0.101343	0.291061	0.630872	6	1	-1.261	-72.25	0
631	632	190	333.4	983.868	1.39169	63.598	1937#2026#2027#2028#1902	0.0401563	-0.225059	0.190658	0.845789	5	1	0.99	56.7228	0
632	633	365	337.841	333.375	1.86607	78.9117	1910#1896#2029#2030	0.0295596	0.178909	0.59975	0.63077	4	1	-1.092	-62.567	0
633	634	297	341.236	95.7811	1.00918	83.397	2032#2033#1922#1992#2031	0.00730691	-0.533433	0.280295	0.905439	8	1	-1.328	-76.0888	0
634	635	845	350.264	428.535	2.41859	123.823	2034#1971#2035#2036#1943	-0.00503012	0.93655	0.712658	0.872676	5	1	1.245	71.3332	0
635	636	351	339.561	488.336	2.06746	87.1543	2037#2038#2008#1946#1935	-0.0114526	0.427364	0.555429	0.709197	5	1	1.535	87.949	0
636	637	1135	343.742	705.685	1.45485	171.539	1956#1989#2039#2040#2024#2041#2042#1867#2043	-0.00723455	-0.0249767	0.325966	0.821326	5	1	-0.867	-49.6754	0
637	638	210	342.014	130.21	0.257614	63.3553	1844#1957#1927#1995#2044#2045	0.00522152	-1.48922	0.386389	0.878412	6	1	0.005	0.286479	0
638	639	869	343.426	960.115	1.58396	158.61	2048#38#2026#1901#2046#2015#2047	-0.0105443	0.101077	0.288092	0.581321	6	1	-1.219	-69.8436	0
639	640	402	348.109	297.368	0.0885969	96.5685	2049#2050#2051#1987#2007	-0.00431541	1.5546	0.357694	0.909813	5	1	-0.338	-19.366	0
640	641	561	349.668	345.036	2.2989	114.368	2052#2053#2054#2055#1897#106#2030	-0.024228	0.777006	0.361937	0.813794	5	1	0.45	25.7831	0
641	642	359	346.262	372.295	0.834506	87.397	1968#1888#2055#2056#1898	0.00775215	-1.05883	0.543233	0.934345	6	1	0.401	22.9756	0
642	643	470	344.551	848.67	2.07809	107.296	1974#2057#2058#2059#1979	-0.00394371	0.487183	0.260152	0.816218	5	1	1.697	97.2309	0
643	644	765	346.157	815.637	1.64825	150.267	1973#2057#1962#2012#2060#2061#2062#2063	0.00244539	0.231564	0.25071	0.91736	8	1	-0.002	-0.114592	0
644	645	644	348.933	867.203	2.08261	132.51	2064#2065#2066#2067#2068#2059#1980#1965	-0.0127294	0.388687	0.252063	0.868447	8	1	1.583	90.6992	0
645	646	279	346.563	81.4767	0.98433	78.5685	1921#2069#2070#1981#2031	-0.0320342	-0.668765	0.488882	0.838594	7	1	-2.401	-137.567	0
646	647	788	357.161	317.1	0.189653	129.196	2051#1988#2052#1909#2071#2072#2029	-0.0137943	-1.46941	0.43375	0.880867	5	1	-0.052	-2.97938	0
647	648	534	345.828	633.257	1.69785	105.841	1954#2073#2074#2075#1949	-0.00515579	0.276488	0.550371	0.909566	5	1	0.796	45.6074	0
648	649	411	345.518	898.504	1.90455	100.912	2068#2076#2077#2013#1966	0.00177724	0.358474	0.233716	0.85433	5	1	-0.659	-37.7579	0
649	650	243	349.617	141.922	3.09088	73.0122	1958#2022#2045#2078#2079	0.021518	-1.40491	0.259545	0.803712	5	1	-0.015	-0.859437	0
650	651	331	348.819	222.332	2.72695	93.2548	2080#2016#1985#2081#1977	0.0256522	1.05139	0.463285	0.726441	5	1	1.963	112.472	0
651	652	507	348.061	661.677	1.5269	102.912	2082#1955#2083#2039#2075#109	0.00633046	-0.259956	0.431388	0.805543	5	1	0.502	28.7625	0
652	653	114	341.404	791.789	2.10978	52.8701	2020#2084#2085#1961#2060	-0.0150874	0.481838	0.336167	0.711609	5	1	-0.385	-22.0589	0
653	654	543	357.959	156.589	2.45631	111.296	1891#2086#2023#2087#2088#124#2079	-0.0170706	1.30073	0.417837	0.68742	4	1	-0.114	-6.53172	0
654	655	208	346.933	997.74	2.59789	65.9411	38#2089#2090#2027#2091	0.0124785	1.56834	0.447896	0.880564	6	1	-0.497	-28.476	0
655	656	867	350.504	509.101	1.69457	176.853	1952#2021#2038#2009#2092#2093#2094#2095	-0.0252557	0.0533603	0.360508	0.847184	6	1	-1.138	-65.2026	0
656	657	557	351.223	596.07	2.0648	108.468	2096#2097#2098#135#2073#1948#1999	-0.0155651	0.532998	0.538991	0.957564	8	1	-0.528	-30.2522	0
657	658	300	350.337	177.583	0.146544	79.9411	2099#2100#2101#2088#2010	0.0366789	-0.946396	0.599355	0.696086	5	1	-3.088	-176.929	0
658	659	664	374.8	138.595	0.452484	166.409	2102#2086#2103#2104#2105#1994#2106#2044#2078	-0.0274559	-1.08178	0.33586	0.944905	6	1	-1.711	-98.0331	0
659	660	334	351.952	194.946	2.55567	77.598	2101#118#2011#2107#2108#2109	-0.0285045	1.3863	0.669692	0.657287	5	1	1.545	88.522	0
660	661	399	347.862	758.754	1.53677	121.74	2019#2084#2025#2043#2110#2111	0.00775881	0.177311	0.18757	0.969964	9	1	-0.806	-46.1804	0
661	662	123	348.772	210.106	0.0593964	48.3848	1984#2112#2080#2109	0.0512254	-1.45288	0.24349	0.722607	4	1	0.569	32.6013	0
662	663	278	349.54	454.82	1.35761	69.0122	2113#2114#2036#1944	0.0118414	-0.203876	0.631559	0.743954	4	1	-2.202	-126.165	0
663	664	54	350.407	986.333	2.5713	41.9411	2048#2115#2116#2089	0.0193557	1.02548	0.379781	0.902201	4	1	-0.041	-2.34913	0
664	665	323	363.328	121.641	0.48376	100.569	2033#2117#2118#2102#1993	-0.0217204	-1.11121	0.352109	0.910883	6	1	0.385	22.0589	0
665	666	505	358.02	906.721	2.12294	116.125	2119#2120#2121#2122#2077#2014	-0.00384716	0.454395	0.222384	0.927265	5	1	0.36	20.6265	0
666	667	970	369.547	543.968	2.43031	134.995	2128#136#2123#2124#2125#1997#2126#2095#2127	-0.0440504	0.8294	0.674315	0.80563	8	1	2.268	129.947	0
667	668	858	369.698	239.103	2.25634	145.095	2017#2129#2130#2131#2003#2132	-0.0058419	0.790723	0.396073	0.648823	5	1	-0.187	-10.7143	0
668	669	386	359.101	361.192	1.65528	98.468	1969#2133#2054#2134#2135#2056	-0.0185978	-0.268768	0.489718	0.80706	5	1	0.951	54.4883	0
669	670	423	357.641	934.109	1.96674	87.9828	2136#2137#2122#2138#2046	0.0183246	0.387896	0.367461	0.873151	6	1	-0.156	-8.93814	0
670	671	567	361.229	776.69	2.0326	120.468	2085#2139#2140#2141#2061#2142#2111	0.00605637	0.11434	0.494827	0.263988	7	1	0.513	29.3927	0
671	672	290	358.979	105.331	0.630827	71.3553	2032#2144#2117#2070#2143	0.0153624	-0.740285	0.529806	0.600884	6	1	-1.349	-77.292	0
672	673	250	359.116	469.912	1.93711	67.598	2145#2114#2146#2037#1945#2092	-0.0124733	0.20209	0.669188	0.626588	5	1	-0.309	-17.7044	0
673	674	617	362.182	743.875	1.33055	109.74	2147#2148#2149#2042#2139#2110	-0.00989282	-0.180578	0.420118	0.808	6	1	0.148	8.47978	0
674	675	979	373.101	401.807	2.41777	135.782	1970#2034#2150#2151#2152#2153	-0.0115987	0.703394	0.625227	0.737602	7	1	2.075	118.889	0
675	676	651	365.27	641.883	1.21983	137.296	2098#2082#2074#2154#2155#2156#2157	-0.0152353	-0.339358	0.362832	0.889171	7	1	0.608	34.8358	0
676	677	583	362.676	966.467	1.74692	110.225	2160#2161#2115#2138#2158#2047#2159	0.00621702	0.287013	0.308808	0.57498	6	1	-0.284	-16.272	0
677	678	181	362.287	288.508	0.764553	62.3259	2049#2162#2163#2006	0.0353388	-0.788981	0.573286	0.835468	4	1	0.546	31.2835	0
678	679	229	358.223	694.507	1.38033	81.598	2164#2165#2166#2040#109	-0.0325341	-0.0823193	0.453912	0.84177	4	1	-0.653	-37.4141	0
679	680	220	360.932	883.545	1.76896	70.9117	2067#2167#2119#2168#2076	-0.00159213	0.400309	0.50455	0.641474	5	1	-1.15	-65.8901	0
680	681	415	368.284	209.227	0.68749	89.0538	2112#2129#2081#2169#2170#2171#2108#2172	-0.03774	-1.02168	0.716653	0.728581	5	1	-0.44	-25.2101	0
681	682	541	364.564	507.19	1.94849	135.983	2176#2123#2173#2094#2174#2175	-0.0226996	0.226259	0.313552	0.915566	5	1	-0.274	-15.699	0
682	683	480	364.925	801.092	1.97872	110.125	2177#2178#2179#2062#2142	-0.00487015	0.377524	0.233978	0.961892	5	1	-0.664	-38.0444	0
683	684	256	362.254	992.676	1.79069	68.8701	2161#2116#2180#2181#2090	0.000457805	0.714473	0.33997	0.735521	8	1	2.289	131.15	0
684	685	561	368.649	440.442	2.03988	115.64	2145#2113#2035#2182#2183#2184#2153	-0.0106475	0.440861	0.357304	0.883594	6	1	-0.725	-41.5394	0
685	686	252	365.198	601.591	2.05505	77.8406	2097#85#2185#2186#2187	-0.0164389	0.372854	0.473051	0.894015	4	1	0.043	2.46372	0
686	687	306	368.752	622.458	0.850952	79.4975	135#2154#2187#2188#2189	-0.0251398	-0.656292	0.296253	0.786145	4	1	-0.8	-45.8366	0
687	688	425	364.701	675.656	1.4262	97.4975	2192#2083#2164#2157#2190#2191	0.0168903	-0.106645	0.13351	0.916973	7	1	1.681	96.3142	0
688	689	473	367.537	716.93	1.40833	102.569	2193#2194#2147#2166#2041	0.0296758	-0.0642257	0.222564	0.781933	7	1	-0.531	-30.4241	0
689	690	281	365.256	830.359	1.85983	75.2548	2064#2179#2195#2196#2197#2058#2063	-0.000611132	0.319578	0.320338	0.725449	5	1	-0.056	-3.20856	0
690	691	562	375.923	163.891	2.53658	101.882	2099#37#2198#2087#2199#2200#2106	-0.0185763	-1.55837	0.89555	0.649104	6	1	-1.649	-94.4807	0
691	692	564	375.695	277.716	0.130424	102.368	2162#2005#2201#2202#2203#2204	-0.000885347	1.26733	0.479413	0.562835	6	1	0.357	20.4546	0
692	693	431	369.636	865.357	1.61012	89.7401	2208#2066#2167#2205#2206#2207	0.0111491	0.182388	0.345148	0.671999	6	1	0.277	15.8709	0
693	694	227	370.441	259.463	2.85999	64.4264	2209#2210#2132#2004#2201	0.0301374	1.26746	0.266178	0.680949	5	1	-0.813	-46.5815	0
694	695	985	382.291	568.719	2.76383	133.439	2128#2096#2211#2212#2213#85#2214#1998	-0.0306866	0.865566	0.743962	0.832305	4	1	-0.424	-24.2934	0
695	696	203	370.547	938.049	2.04408	73.2548	2215#2216#2137#73#2158	-0.0092626	0.368724	0.361525	0.759249	7	1	-0.658	-37.7006	0
696	697	269	370.301	184.405	2.05065	74.7696	2100#2200#2217#2169#2218#2107	0.0146717	0.548428	0.422055	0.669861	4	1	1.805	103.419	0
697	698	318	371.346	912.245	2.04493	75.9828	2136#2121#73#2219#2220	-0.0190979	0.373593	0.549676	0.676235	6	1	-0.638	-36.5547	0
698	699	124	369.645	342.492	2.0652	51.8406	2053#2133#2221#2222	0.083346	0.577744	0.501295	0.766762	5	1	1.159	66.4058	0
699	700	290	372.297	516.631	2.03152	91.8406	2176#2124#2223	0.0149523	0.311147	0.212038	0.901005	3	1	1.459	83.5945	0
700	701	215	372.228	844.46	2.18284	69.0122	2224#2065#2225#2197#2205	0.00132507	0.653885	0.368481	0.372276	4	1	1.882	107.831	0
701	702	548	379.993	302.876	0.569917	98.5685	2050#2226#2163#2227#2228#2071#2204	-0.0255059	1.39196	0.732892	0.855516	8	1	-0.586	-33.5753	0
702	703	362	373.519	471.343	1.95532	92.669	2146#2229#2230#2231#2184#2232#2173#2093	-0.0239283	0.391231	0.493936	0.462645	7	1	-0.953	-54.6029	0
703	704	645	378.436	357.402	2.24469	111.439	2134#2233#2234#2235#2222	0.00394227	0.616014	0.368628	0.871623	5	1	1.278	73.224	0
704	705	133	372.579	808.624	2.03872	61.9411	2178#2195#2236#2237	0.0414128	0.369818	0.119034	0.898412	4	1	0.221	12.6624	0
705	706	348	381.187	590.437	0.122339	80.1838	2240#2214#2185#2238#2239	-0.00940303	-0.975175	0.561003	0.739331	5	1	-1.047	-59.9887	0
706	707	409	385.731	126.971	0.770752	107.782	2144#2241#2118#2103	-0.020824	-0.721728	0.199795	0.805633	4	1	-0.511	-29.2781	0
707	708	432	382.873	330.051	2.14353	94.9117	2242#2228#2072#2233#106#2221	-0.0382344	1.4907	0.964924	0.909532	6	1	0.029	1.66158	0
708	709	789	392	369.373	2.41258	131.095	80#2243#2244#2245#2246#2150#2135#2235	-0.024055	0.926794	0.444224	0.413102	5	1	-0.094	-5.3858	0
709	710	155	375.6	609.142	1.82366	61.3553	2240#2247#2186#2188	0.0389748	-0.0316404	0.259472	0.953789	4	1	0.143	8.1933	0
710	711	231	377.459	701.433	0.738575	64.7696	2192#2193#67#2165#2248#2249#2250#2251	-0.0148786	-0.833453	0.590057	0.622642	7	1	-0.825	-47.269	0
711	712	254	380.925	198.311	0.126226	67.7401	2218#2170#2252#2253	0.0526912	0.88059	0.634692	0.827113	6	1	-0.479	-27.4447	0
712	713	523	383.707	978.161	2.40837	111.882	2160#2256#2257#2180#2254#2255	0.00154816	0.714324	0.34012	0.567631	4	1	-0.804	-46.0658	0
713	714	252	379.976	444.567	1.98401	81.598	2258#2259#2229#2183	0.0188505	0.315947	0.181116	0.817808	6	1	-0.266	-15.2407	0
714	715	588	383.685	889.794	1.63309	100.912	2208#2260#2261#2262#87#2168#2120#2219	-0.0149043	0.375518	0.691548	0.511399	7	1	0.294	16.845	0
715	716	384	380.117	950.633	1.92641	94.8112	2263#2216#2264#2265#2254#2159	0.0121768	0.159746	0.252941	0.941956	4	1	-0.379	-21.7151	0
716	717	112	376.643	684.723	1.77168	59.4558	2248#2266#2267#2191	0.0256754	0.375886	0.163701	0.801901	6	1	-0.491	-28.1322	0
717	718	873	384.354	756.969	1.69502	133.64	2149#2268#2140#2269#2270#2271	-0.00152459	0.206944	0.35532	0.888957	4	1	1.252	71.7343	0
718	719	294	379.361	661.912	1.74234	83.598	2272#2273#2274#152#2266#2156#2190	-0.00357792	0.0488625	0.24117	0.7461	6	1	0.565	32.3721	0
719	720	436	381.963	819.759	1.79654	95.7401	2224#2275#2196#2276#2277#2237	0.00832665	0.34896	0.289322	0.798613	6	1	-1.033	-59.1865	0
720	721	535	387.267	919.622	2.09624	104.125	113#2262#2278#2279#2263#2215#2220	-0.0186855	0.420653	0.689239	0.918017	6	1	1.427	81.7611	0
721	722	337	382.608	724.599	1.86566	89.2548	2194#2148#2280#2281#2251#2268	0.0106138	0.508241	0.274159	0.82364	6	1	0.596	34.1483	0
722	723	216	384.509	486.639	0.536324	68.8701	2232#2282#2283#2284#2174	0.0366756	1.55831	0.829528	0.801366	8	1	0.264	15.1261	0
723	724	472	387.25	788.413	1.96631	100.569	2177#2275#2236#2141#2285#2286#2271#2287	-0.0197919	0.306667	0.379984	0.425163	5	1	0.804	46.0658	0
724	725	202	388.317	471.356	2.54436	66.669	2288#2289#2290#2231#2282	0.00762648	0.837724	0.366386	0.701827	8	1	-0.71	-40.68	0
725	726	620	391.494	841.134	2.01464	112.468	2225#2291#2292#2277#2293#2294#2295#2206	-0.0173424	0.597391	0.515956	0.836597	5	1	0.32	18.3346	0
726	727	268	388.425	184.862	0.315153	73.0122	37#2296#2217#2297#2298#2252	-0.027046	0.479527	0.924839	0.938084	9	1	-2.394	-137.166	0
727	728	615	391.837	505.016	2.37008	116.125	2299#2284#2300#2301#2125#2302#2175#2223	-0.0109711	0.723404	0.54823	0.723358	7	1	-0.886	-50.7641	0
728	729	729	387.911	620.845	1.74981	143.054	2304#2272#2305#2306#2247#2155#2189#2239#2303	-0.0187172	0.128897	0.303866	0.633546	5	1	1.342	76.8909	0
729	730	377	389.302	245.088	2.06676	80.1838	2209#2131#2307#2308#2309#2310	0.00771624	0.58585	0.486504	0.326523	4	1	0.553	31.6846	0
730	731	364	389.569	866.195	2.1276	82.2843	2260#2295#2311#2207	0.0475014	0.414574	0.384337	0.744849	6	1	-0.939	-53.8007	0
731	732	361	393.82	263.427	2.69918	86.2254	2210#2310#2312#2313#2314#2202	-0.00892787	1.13117	0.528062	0.678716	3	1	0.064	3.66693	0
732	733	446	391.729	678.298	2.1936	95.7401	152#2249#2267#2315#2316#2317#2318#2319	0.00334109	0.569202	0.454701	0.833631	7	1	-0.218	-12.4905	0
733	734	221	390.394	960.081	2.60684	71.2548	2320#2321#2265#2255	-0.00275026	0.917061	0.904691	0.725288	6	1	-0.102	-5.84417	0
734	735	293	393.935	218.884	2.63921	81.4975	2322#2130#2323#2307#2172	-0.0149315	1.17947	0.586687	0.896917	7	1	0.735	42.1124	0
735	736	591	397.58	416.157	2.64848	108.468	2258#2324#2325#2326#2182#2327#2152	-0.0153953	0.926824	0.467927	0.850515	7	1	0.085	4.87014	0
736	737	570	394.958	443.077	2.04707	113.882	2288#2259#2230#2327#2328#2329#2330	-0.00956982	0.515832	0.284966	0.702353	5	1	2.112	121.009	0
737	738	415	399.822	201.347	2.55834	101.74	2322#2298#2331#2171#2332#2253	-0.00266957	0.877687	0.269431	0.88132	6	1	-0.119	-6.8182	0
738	739	303	399.627	172.287	2.98378	82.0833	2336#2199#2296#2333#2334#2335	-0.00265968	1.29712	0.454225	0.568206	4	1	0.165	9.4538	0
739	740	112	390.223	696.571	2.10482	48.8701	2337#2338#2250#2319	0.0652004	0.622411	0.339362	0.713399	6	1	0.77	44.1178	0
740	741	290	395.845	524.01	2.48135	73.397	2339#2340#2341#2302#2126	0.00584533	0.76456	0.479764	0.750298	3	1	0.165	9.4538	0
741	742	86	388.942	662.977	1.82517	44.8701	2274#2342#2315	0.0817371	-0.0883963	0.496093	0.831428	3	1	-0.93	-53.2851	0
742	743	695	401.529	985.665	1.99098	125.539	2256#2343#2344	0.042023	0.910905	0.409443	0.756116	5	1	1.031	59.0719	0
743	744	495	398.101	292.287	1.54525	101.983	2226#2345#2314#2346#2203#2347#2348	-0.0250863	0.285781	0.529409	0.752133	7	1	0.872	49.9619	0
744	745	797	405.302	547.223	0.584594	118.024	2352#2211#2341#2349#2350#2127#2351	-0.0110409	-1.45835	0.812486	0.827278	7	1	-0.053	-3.03668	0
745	746	285	397.046	651.098	1.08669	74.0833	2353#2273#2306#2354#2342#2316	0.023621	-0.266444	0.534581	0.85412	6	1	0.655	37.5287	0
746	747	629	402.307	706.397	2.25625	116.368	2338#2355#67#2356#2357#2358#2280	-0.0134322	0.599427	0.379867	0.636396	6	1	-2.668	-152.865	0
747	748	568	400.398	939.025	1.5005	118.51	2320#2279#2359#2360#2264#2361	0.00280273	-0.0332508	0.351276	0.806758	6	1	-0.473	-27.1009	0
748	749	191	400.084	159.23	2.76135	67.1127	2198#2105#2362#2333	0.0275168	0.47608	0.775229	0.676443	4	1	-0.333	-19.0795	0
749	750	336	399.83	386.765	2.20062	86.5685	2246#2151#2363#2364	4.35e-06	0.51507	0.223998	0.734814	6	1	-0.162	-9.28192	0
750	751	244	399.623	481.029	2.20558	65.598	2290#2283#2299#2365#2366#2367	0.0246355	0.452858	0.648938	0.632839	6	1	-2.974	-170.398	0
751	752	415	399.646	805.031	1.94334	90.5685	2368#2369#2370#2291#2276#2287	-0.00440895	0.282933	0.408201	0.896665	4	1	-1.575	-90.2409	0
752	753	605	401.65	328.403	1.63556	107.397	2242#2227#2371#2243#2372#2234#2348	-0.0246359	0.0467758	0.654439	0.927577	6	1	0.877	50.2484	0
753	754	408	411.892	392.284	2.28042	116.125	2324#2373#2374#2364	-0.0116875	0.883593	0.256885	0.70976	5	1	-0.106	-6.07335	0
754	755	282	403.571	462.099	0.627674	72.3259	2289#2375#2376#2377#2330#2378#2365	0.00789913	1.20193	0.718494	0.658986	6	1	0.108	6.18794	0
755	756	626	407.241	583.85	2.45037	103.497	2213#2379#2380#2381#2238#2303	0.00699621	0.711589	0.594171	0.575662	7	1	2.093	119.92	0
756	757	365	403.186	634.666	1.03349	78.669	2384#2305#2353#2382#2383	0.0245999	-0.143316	0.433371	0.932353	4	1	-2.23	-127.77	0
757	758	538	404.673	728.751	2.08528	122.267	2385#2386#2387#2358#2281#2269	-0.0149823	0.478681	0.272644	0.799243	7	1	-0.441	-25.2674	0
758	759	535	404.52	896.912	1.42747	104.811	2388#2261#2389#2390#2278#2391	0.0062286	-0.0776016	0.343058	0.786172	6	1	0.235	13.4645	0
759	760	697	413.023	225.585	1.59704	113.397	2323#2308#2392#2393#2394#2395	-0.00422196	-0.599059	0.852817	0.847537	7	1	-1.753	-100.44	0
760	761	588	407.277	761.355	1.84588	116.912	2387#2396#2397#2285#2270#2398#2399	0.00670289	0.17836	0.336999	0.561275	6	1	0.422	24.1788	0
761	762	190	407.4	183.953	2.43021	62.5269	2336#2400#2401#2297#2331	0.0111881	0.879814	0.282321	0.798306	5	1	-0.476	-27.2728	0
762	763	266	406.248	683.489	2.26115	79.0122	2337#2402#2403#2355#2318	0.0032977	0.351519	0.496113	0.545583	6	1	-0.494	-28.3041	0
763	764	257	408.035	786.922	0.402642	69.598	2368#2404#2405#2406#2286#2399	0.00953189	0.847409	0.814434	0.744794	5	1	-0.548	-31.3981	0
764	765	454	406.722	861.934	1.80368	98.5685	2388#2294#2407#2311#87#2408	-0.00699915	0.291694	0.626158	0.83805	5	1	-0.938	-53.7434	0
765	766	290	406.752	825.09	1.57684	82.9117	2370#50#2292#2409#2410	-0.0206527	0.288574	0.504408	0.837117	4	1	0.25	14.3239	0
766	767	324	408.401	247.395	0.486365	80.7696	2309#2312#2395#2411#2412	0.00248366	-0.992779	0.630102	0.713207	6	1	-0.362	-20.7411	0
767	768	526	414.279	267.962	2.34492	102.024	2313#2345#2412#2413#2414#2415	-0.0128392	0.801168	0.394786	0.833467	6	1	0.181	10.3705	0
768	769	504	409.276	608.873	1.98058	98.4264	2304#2416#2417#2418#2381#2382	-0.00103409	0.528459	0.476982	0.689267	5	1	-1.832	-104.966	0
769	770	740	419.724	506.523	2.4841	122.953	2419#2339#2420#2421#2422#2423#2301	0.000236571	0.931715	0.409842	0.806222	7	1	1.882	107.831	0
770	771	273	413.179	345.795	1.92517	72.3259	2372#2244#2424#2425#2426	-0.0116936	0.358564	0.879224	0.675967	6	1	0.37	21.1994	0
771	772	101	408.713	445.109	2.33633	51.9411	2375#2329#2427#2428	0.0505777	0.991148	0.288501	0.864841	4	1	0.403	23.0902	0
772	773	349	411.825	660.567	1.95616	80.3259	2384#2354#2402#2429#2317#2430	0.00397133	0.251075	0.486566	0.397682	5	1	-0.612	-35.065	0
773	774	484	419.37	914.455	2.75761	108.953	2432#2433#113#2434#2435#2391#2359#2431	-0.0376804	1.05294	0.587329	0.847697	7	1	1.231	70.5311	0
774	775	107	409.907	490.523	0.842209	44.1838	2419#2436#2300#2367	0.0660285	0.821176	0.774232	0.753342	4	1	-1.129	-64.6869	0
775	776	491	416.438	961.837	1.45514	107.64	2321#2437#2438#2439#2343#2361	-0.019117	-0.019063	0.525111	0.822974	5	1	0.613	35.1223	0
776	777	590	431.553	297.52	2.86912	136.51	2440#2441#2442#2347#2443#2444#2445#2446	-0.0234247	1.23815	0.391263	0.875196	4	1	-0.395	-22.6318	0
777	778	729	425.926	317.064	2.3188	131.924	2448#2371#2424#2446#2447	-0.0269066	0.653906	0.834541	0.607846	4	1	2.037	116.712	0
778	779	302	416.98	531.54	1.08655	79.7401	2449#2340#2423#8#2349	-0.0262339	0.676495	0.770134	0.717163	5	1	0.956	54.7748	0
779	780	111	412.658	566.261	0.0448237	47.8995	2352#2450#2212#2379	0.0473465	-1.49443	0.309903	0.917711	8	1	-0.043	-2.46372	0
780	781	329	417.073	288.498	2.35934	87.0538	2451#2440#2346#2415	-0.00187845	0.611301	0.40426	0.693952	7	1	-0.048	-2.7502	0
781	782	388	416.363	425.466	1.82423	98.5685	2452#2453#2326#2454#2328#2427	0.00213772	0.624712	0.655325	0.808432	6	1	-0.403	-23.0902	0
782	783	495	419.624	837.545	1.48608	101.054	2293#2455#2407#2456#2457#2410#2458	0.00950918	-0.270179	0.621886	0.900528	4	1	-0.326	-18.6784	0
783	784	814	428.979	186.184	2.31482	151.338	2401#51#2392#2459#2332#2460#2461#2462	-0.0277639	0.677276	0.636038	0.862878	6	1	-0.856	-49.0452	0
784	785	655	423.895	364.733	2.58647	118.125	2464#2465#2245#2373#2426#2363#2463	-0.0225848	0.894579	0.526843	0.919822	5	1	-0.107	-6.13065	0
785	786	246	418.004	450.045	2.28483	70.669	2466#2467#2468#2454#2376#2428	-0.00470955	0.711983	0.316388	0.858627	6	1	-0.729	-41.7686	0
786	787	284	420.169	483.151	0.422115	82.0833	2420#2436#2469#2470#2378#2366	-0.00161068	-1.04649	0.492989	0.84452	6	1	-0.168	-9.62569	0
787	788	404	418.896	728.97	1.91933	97.4975	2386#2471#2472#2473#2396	0.000134024	0.377262	0.240102	0.814493	7	1	-0.955	-54.7175	0
788	789	463	419.041	872.935	1.83266	109.64	2389#2408#2458#2474#2475#2476	-0.0121742	0.360365	0.421011	0.873519	7	1	-0.85	-48.7014	0
789	790	261	419.605	801.801	2.31778	81.1543	2369#2406#2409#2477#125#2478	-0.0155356	0.795036	0.383461	0.827929	5	1	1.164	66.6923	0
790	791	282	417.805	932.539	2.05176	76.669	2480#2435#2437#2360#2479	-0.00236183	0.368937	0.271035	0.884291	5	1	-0.562	-32.2002	0
791	792	702	430.799	470.655	0.504017	117.782	2481#2482#2483#2468#2469#2377	-0.000756416	-1.43036	0.856293	0.768103	6	1	-2.386	-136.708	0
792	793	196	424.082	169.102	2.84801	77.598	2400#2484#2459#2335	-0.0147967	1.4224	0.518164	0.868871	6	1	0.212	12.1467	0
793	794	447	420.018	635.468	1.40333	96.2254	2418#2485#2486#2487#2429#2383	0.000182347	-0.0280114	0.310214	0.867442	4	1	-1.481	-84.855	0
794	795	418	424.794	671.981	2.00251	100.468	2403#2356#2487#2488#2489#2490#2491#2430	-0.0155902	0.355006	0.352773	0.691473	4	1	-0.27	-15.4699	0
795	796	237	420.536	768.515	1.72402	69.598	2404#2492#2493#2398	0.0267721	0.211213	0.31937	0.823928	6	1	-1.175	-67.3225	0
796	797	355	428.239	781.958	2.21515	91.8406	2496#2405#2493#2477#2494#2495	0.00733468	0.670829	0.264804	0.823728	4	1	0.201	11.5165	0
797	798	192	422.349	895.594	1.44651	65.1127	2497#2390#2476#2431	0.0517907	0.129495	0.300782	0.845557	8	1	0.352	20.1681	0
798	799	534	428.702	394.929	1.81033	107.154	2465#2498#2499#2500#2452#2325#2374	-0.00539988	0.603772	0.598101	0.788025	5	1	-0.533	-30.5387	0
799	800	648	431.633	812.383	1.99785	117.196	50#2501#2502#2503#2455#2478	-0.0141653	0.187456	0.578783	0.75785	7	1	-1.229	-70.4165	0
800	801	244	423.984	698.156	1.73355	67.598	2385#2357#2471#2504#2505#2491	0.00284005	0.228439	0.346572	0.763967	6	1	-1.017	-58.2698	0
801	802	879	432	575.66	1.72704	140.125	2416#2450#2506#2507#2380#2508#2509#2351	-0.0322302	0.26603	0.613448	0.828008	7	1	-0.966	-55.3477	0
802	803	707	432.777	612.395	1.64951	116.711	2512#2417#2513#2485#2509#2510#2511	0.000213549	0.306163	0.424908	0.756683	7	1	0.962	55.1185	0
803	804	680	432.716	746.269	1.80511	133.296	2514#2515#2516#2473#2492#2397#2494	0.00350665	0.341599	0.399757	0.824177	8	1	-0.697	-39.9352	0
804	805	176	427.477	943.074	1.63594	63.8406	2480#2517#2518#2438	0.0453154	0.143677	0.316189	0.677449	4	1	0.063	3.60963	0
805	806	483	434.913	247.493	0.085924	94.8112	2519#2520#2521#2394#2522#2411#2413	-0.0304271	1.25666	0.67345	0.859386	7	1	-0.295	-16.9023	0
806	807	1094	443.294	338.842	0.175155	137.539	2448#2528#2425#2523#2524#2525#2526#2527#2463	-0.0272313	-1.39886	0.86953	0.483993	9	1	0.175	10.0268	0
807	808	523	433.994	420.057	2.04973	107.154	2529#2530#2466#2531#2500#2532#2453	-0.0245404	0.671549	0.395153	0.689332	7	1	0.581	33.2888	0
808	809	518	433.496	539.021	1.67396	107.397	2449#2533#2534#2506#2350	0.0119521	0.0816697	0.695872	0.70119	5	1	0.021	1.20321	0
809	810	520	436.263	220.612	2.64544	101.113	51#2535#2519#2536#2537#2393	-0.0318522	0.620074	0.868581	0.768182	4	1	-0.745	-42.6854	0
810	811	226	431.35	273.558	1.49702	66.4264	2451#2441#2538#2414	0.0251553	-0.0289566	0.362219	0.578903	5	1	0.485	27.7885	0
811	812	675	444.839	198.212	2.62453	116.811	2535#2539#2540#2541#2462	-0.00886134	0.940217	0.567686	0.568645	5	1	0.611	35.0077	0
812	813	480	441.81	518.3	0.0838913	97.397	2544#2533#2422#8#2542#2543	-0.015564	1.1612	0.843614	0.79266	5	1	0.474	27.1582	0
813	814	652	439.213	647.583	1.52112	117.681	2513#2545#2546#2547#2486#2488	-0.0160695	0.432622	0.593742	0.631724	5	1	0.326	18.6784	0
814	815	532	438.831	448.626	0.884983	94.468	2481#2467#2532#2548#2549	0.00761614	-0.602413	0.720243	0.690935	6	1	-0.12	-6.87549	0
815	816	635	437.024	861.808	1.59608	119.397	2550#2551#2552#2457#2553#2474#2554	-0.0108074	0.255879	0.499772	0.793187	7	1	-0.52	-29.7938	0
816	817	211	433.948	927.739	1.9109	61.2548	2434#2517#2555#2556#2557#2479	-0.0231911	0.132139	0.827326	0.613256	5	1	1.475	84.5113	0
817	818	166	433.331	686.892	1.3294	59.6985	2504#2490#2558#2559	0.0271597	0.177153	0.357162	0.706474	6	1	0.048	2.7502	0
818	819	635	438.871	713.589	1.72583	107.74	2560#2561#2562#2514#2472#2505#2559	-0.00662131	0.418559	0.547352	0.850443	4	1	1.092	62.567	0
819	820	272	434.202	890.309	1.67633	74.1838	2432#2497#2563#2564#2554#2475	0.0283709	0.256181	0.403471	0.83142	6	1	0.21	12.0321	0
820	821	396	443.677	269.482	1.66054	102.326	2565#2566#2522#2442#2538	0.0103505	0.0421152	0.775477	0.914596	7	1	-0.73	-41.8259	0
821	822	611	444.648	826.498	1.80647	125.397	2550#2503#2567#2568#2456#2569#2570#46	-0.0150551	0.185637	0.53098	0.815546	5	1	0.204	11.6883	0
822	823	377	450.39	233.605	2.96003	85.8823	2520#2537#2571#2572#2573#2574	-0.0162448	1.23597	0.730595	0.864761	6	1	0.665	38.1017	0
823	824	450	451.967	369.989	0.595804	107.539	2464#2528#2576#2577#2498#2575	-0.00247614	-0.892415	0.592351	0.921524	4	1	0.133	7.62034	0
824	825	331	444.308	494.574	1.8437	86.4264	2578#2483#2579#2421#2470#2542	0.0074722	-0.0717373	0.475868	0.848435	4	1	-0.53	-30.3668	0
825	826	557	447.494	672.429	2.04554	108.569	2560#2547#2580#2489#2558	-0.00404862	0.457552	0.221217	0.705451	6	1	-0.169	-9.68299	0
826	827	155	440.768	782.658	1.78659	65.2132	2496#2581#2501#2582#125	-0.020789	0.187113	0.347347	0.795157	6	1	-0.806	-46.1804	0
827	828	385	444.561	903.153	1.89672	100.811	2433#2564#2583#2584#2585#2555	-0.0124603	0.169042	0.337014	0.618282	6	1	1.015	58.1552	0
828	829	467	447.424	386.837	1.29368	93.7401	2577#2529#2499#2586	0.00797899	1.16927	0.738445	0.388714	4	1	0.208	11.9175	0
829	830	826	457.548	434.844	1.11463	125.296	2531#2548#2587#2588#2589#2590#2591	-0.00278827	1.23797	0.946646	0.837823	6	1	-0.084	-4.81285	0
830	831	1005	455.336	745.643	2.09581	146.61	2592#2593#2594#2516#2581#2495	0.00364198	0.510113	0.273658	0.410852	7	1	-0.126	-7.21927	0
831	832	162	448.414	311.685	2.19775	61.9411	2595#2596#2523#2445#2447	0.00749215	0.725589	0.357074	0.79959	5	1	-0.748	-42.8572	0
832	833	1262	457.634	543.191	1.94607	172.953	2544#2597#2534#2598#2599#2600#2601#2602#2603#2507	-0.0307731	0.236273	0.498815	0.890175	10	1	1.272	72.8802	0
833	834	301	451.007	587.126	1.51663	75.7401	2603#2508#2604#2605#2606#2510#2607	-0.00530977	-0.418509	0.579951	0.768361	4	1	-1.122	-64.2859	0
834	835	720	459.879	684.517	2.08758	141.095	2608#2609#2561#2610#2611#2580	-0.0111836	0.19699	0.50335	0.58138	9	1	-0.971	-55.6342	0
835	836	578	460.462	877.029	2.66028	120.61	81#2563#2612#2613#2614#2615#2583#2616#2553#2617	-0.0299248	0.786004	0.796038	0.840109	6	1	-0.184	-10.5424	0
836	837	230	452.27	916.17	1.98844	70.4264	2585#2618#2619#2556	0.0429622	1.0425	0.387384	0.550715	7	1	0.003	0.171887	0
837	838	219	448.963	608.187	1.32614	69.3553	2620#2621#2511#2607	0.0138511	-0.337706	0.356715	0.938395	8	1	1.123	64.3432	0
838	839	443	453.919	630.684	1.66539	97.1543	2512#2545#2621#2622#2623	0.0119477	0.135995	0.347567	0.794272	5	1	1.242	71.1614	0
839	840	810	458.935	773.704	2.08005	161.581	2624#2625#2594#2626#2627#2582#2502#2567	-0.00528944	0.578583	0.240696	0.902817	4	1	-1.062	-60.8481	0
840	841	710	460.72	404.811	2.03288	129.882	2576#2530#2628#2629#2630#2631#2586#2587	-0.0168137	0.764284	0.610885	0.786567	7	1	0.455	26.0696	0
841	842	371	455.628	466.369	2.03175	87.9828	2578#2482#2549#2632#2633#2634#2591	-0.020632	0.48699	0.587804	0.752462	7	1	-0.453	-25.955	0
842	843	187	454.604	173.412	3.04882	55.6985	2635#2539#2636#2461	0.0207957	-0.843606	0.248571	0.704882	4	1	0.068	3.89611	0
843	844	229	454.917	861.568	2.15327	67.598	2612#2552#2637#2638	0.0201272	0.389392	0.329984	0.772842	4	1	-0.453	-25.955	0
844	845	357	461.756	254.513	0.194362	84.3259	2640#2641#2642#2565#2521#2574#2639	-0.0111037	-1.32916	0.921691	0.822537	6	1	0.62	35.5234	0
845	846	389	456.638	277.761	1.75902	87.4975	2642#2643#2644#2645#2566#2443	-0.0205853	0.288634	0.405261	0.56095	7	1	-0.22	-12.6051	0
846	847	124	453.774	846.371	1.78108	58.8701	2646#2647#2551#2648#2570#2637	-0.0199486	0.155542	0.353244	0.863791	6	1	-0.781	-44.748	0
847	848	587	464	709.325	2.177	112.125	2592#2562#2611#2515#2649#2650#2651	-0.0171234	0.580516	0.423507	0.868248	7	1	-0.764	-43.774	0
848	849	608	461.263	492.781	1.70731	130.125	2579#2597#2634#2652#2653#2543	0.00221079	0.0253432	0.3149	0.816218	5	1	0.353	20.2254	0
849	850	270	461.256	797.019	2.24228	72.9117	2656#2627#2568#2654#2655	0.0393715	0.462526	0.453752	0.873196	6	1	1.31	75.0575	0
850	851	195	460.277	321.01	0.464465	60.669	2657#2658#2596#2524	0.052029	0.660722	0.858085	0.908529	4	1	-0.124	-7.10468	0
851	852	177	457.011	823.531	1.82996	65.1127	2659#2660#2646#2569	0.0371953	0.345031	0.0679033	0.496081	4	1	1.343	76.9482	0
852	853	468	466.962	209.611	2.92902	97.8406	2661#2662#2663#2536#2571#2541	0.00990249	1.21557	0.613339	0.447338	3	1	-0.017	-0.974028	0
853	854	677	471.284	307.179	0.487791	111.397	2657#2595#2645#2664#2665#2666#2667#2444#2668#2669	-0.0143579	-1.12254	0.654613	0.727072	6	1	0.433	24.8091	0
854	855	982	476.46	363.862	0.201618	146.995	2672#2673#2628#2670#2527#2671#2575	-0.021646	-1.18874	0.696636	0.574613	7	1	-0.745	-42.6854	0
855	856	392	463.781	604.722	1.17754	82.8112	2674#2675#2676#2620#2606#2622	0.000328892	-0.25196	0.472024	0.800071	10	1	-3.089	-176.987	0
856	857	200	461.125	893.815	2.38014	61.0122	2677#2584#2617	0.119125	1.19482	0.835174	0.801857	6	1	0.016	0.916732	0
857	858	207	469.063	221.894	2.76036	80.9117	2678#2663#2679#2572	0.00700997	1.16923	0.248144	0.932341	4	1	0.141	8.0787	0
858	859	494	475.405	190.026	0.052106	109.983	2661#2680#2681#2682#2636#2540	-0.0240702	-1.4908	0.478005	0.804312	3	1	-1.066	-61.0773	0
859	860	484	469.062	565.49	2.0233	95.397	2602#2683#2684#2604	0.0186999	0.478619	0.441011	0.920324	4	1	-1.383	-79.2401	0
860	861	202	464.886	830.45	2.13739	72.669	2660#2647#2685#2686	0.0326045	0.489274	0.13069	0.78183	4	1	1.381	79.1255	0
861	862	381	467.882	908.312	1.98069	93.1543	81#2677#2618#2687	-0.0311295	0.430519	0.234833	0.780544	6	1	-0.913	-52.311	0
862	863	662	478.409	232.831	2.46998	120.368	2688#2689#2690#2679#2573#2639	-0.01251	0.92661	0.402964	0.877563	5	1	0.4	22.9183	0
863	864	412	468.129	633.716	1.86065	111.983	2608#2546#2691#2676#2692#2623	-0.000533056	0.255495	0.319464	0.875282	6	1	-1.177	-67.4371	0
864	865	346	473.072	281.477	2.56433	86.669	2644#2693#2694#2695#2664	0.0025811	0.947563	0.500223	0.901474	7	1	0.014	0.802141	0
865	866	491	475.403	584.318	2.09594	106.125	2674#2696#2697#2684#2605	0.00745315	0.188152	0.475467	0.638062	7	1	1.187	68.0101	0
866	867	316	470.212	810.079	1.41871	80.0833	2656#2659#2698#2699#2700#2701#2685#46	-0.0277756	0.0854265	0.670543	0.726855	5	1	0.734	42.0551	0
867	868	408	471.605	841.147	2.13906	101.296	2613#2648#2701#2686#2702#2638#2703	0.00753121	0.393537	0.33101	0.78654	5	1	-0.717	-41.0811	0
868	869	208	469.433	330.087	2.3277	71.4975	2704#2658#2669#2525	0.0298057	0.667214	0.366492	0.90251	4	1	-0.734	-42.0551	0
869	870	586	476.046	655.549	1.77713	102.711	2705#2609#2706#2707#2692#2708	-0.0159142	0.250018	0.570025	0.694146	6	1	-0.174	-9.96947	0
870	871	586	483.148	338.48	2.6904	103.539	2704#2709#2710#2711#2668#2670#2526	-0.0130541	1.476	0.615122	0.792963	7	1	-0.851	-48.7587	0
871	872	296	475.135	468.922	1.15452	86.3259	2712#2633#2713#2714#2715#2716#2652	0.00162492	-0.588788	0.437655	0.670102	7	1	-0.401	-22.9756	0
872	873	331	476.952	445.831	2.16452	79.8406	2712#2632#2717#2590#2718	0.00749948	0.972014	0.595666	0.942203	4	1	0.706	40.4508	0
873	874	416	474.726	497.476	1.54929	98.669	2598#2716#2653#2719	-0.00520459	0.220964	0.149003	0.892581	4	1	1.086	62.2232	0
874	875	406	476.84	768.313	1.92181	103.154	2720#2721#2626#2654	-0.00569917	0.277471	0.18534	0.781027	5	1	0.785	44.9772	0
875	876	303	479.125	263.908	0.0296832	82.669	2641#2722#2723#2643#2693	-0.00854396	1.08183	0.552982	0.713333	5	1	1.643	94.137	0
876	877	500	484.31	849.132	2.31987	99.8823	2724#2725#2726#2614#2727#2728#2703	-0.00459263	0.677824	0.365263	0.836698	7	1	1.391	79.6984	0
877	878	248	483.218	292.565	3.00803	69.598	2695#2729#2665#2730#2731	0.0131384	-1.40547	0.603687	0.885293	5	1	-0.994	-56.952	0
878	879	624	480.112	724.234	1.58195	114.811	2624#2593#2651#2732#2733	-0.00845033	0.153631	0.318544	0.679363	5	1	1.3	74.4845	0
879	880	374	477.682	411.668	1.50586	96.3259	2631#2588#2734#2735	-0.00307312	-0.0255669	0.28282	0.904807	4	1	-1.204	-68.9841	0
880	881	903	487.898	507.47	1.93881	164.61	2736#2737#2738#34#2739#2599#2715#2719	-0.0234146	0.314461	0.422578	0.914412	6	1	1.963	112.472	0
881	882	335	486.666	555.463	1.01451	83.2548	2740#2741#2742#2743#2744#2696#2601#2683	-0.0166698	-0.508346	0.6038	0.722679	8	1	-1.277	-73.1667	0
882	883	274	481.175	785.453	2.1668	84.5685	2721#2745#2746#2698#2747#2655	-0.00207991	0.476097	0.23876	0.921453	7	1	2.099	120.264	0
883	884	310	481.435	682.01	1.79662	77.7401	2610#2708#2649#2748#2749	-0.00925005	0.214678	0.354964	0.69131	4	1	0.267	15.298	0
884	885	263	481.103	871.224	1.8517	68.5269	2615#2728#2750#2751	0.0283278	0.367184	0.456442	0.821942	5	1	-0.023	-1.3178	0
885	886	161	483.578	538.963	2.07078	66.6274	2752#2739#2740#2600	-0.0272572	0.601345	0.514342	0.954766	8	1	1.462	83.7664	0
886	887	1012	486.778	606.402	1.70246	177.196	2753#2705#2754#2675#2755#2691#2744#2697	-0.0144927	0.122873	0.227547	0.762499	4	1	-1.337	-76.6045	0
887	888	145	483.855	383.145	3.11246	54.5269	2673#2756#2757#2629	-0.00644113	1.44102	0.372616	0.783132	4	1	-2.915	-167.017	0
888	889	663	495.232	247.522	2.72385	110.368	2640#2690#2722#2758#2759#2760#2761	-0.00771855	0.988831	0.472918	0.745832	7	1	-0.251	-14.3812	0
889	890	261	487.521	428.146	2.13363	72.5269	98#2762#2763#2717#2589#2735	-0.0155314	0.66088	0.644818	0.590119	5	1	0.975	55.8634	0
890	891	137	491.547	391.715	0.192475	66.5269	2757#2630#2764#2765	0.010012	-1.41798	0.145058	0.562262	6	1	-1.384	-79.2974	0
891	892	449	494.116	404.773	0.476429	107.255	2768#2762#2765#2734#2766#2767	0.00986753	-0.802994	0.642432	0.71889	4	1	0.089	5.09932	0
892	893	277	485.834	804.621	1.17091	79.0122	2769#2770#2747#2699	0.0268719	0.0594799	0.588045	0.629545	6	1	-0.048	-2.7502	0
893	894	269	487.457	822.323	2.22284	77.3553	2770#2771#2772#2724#2700#2702	0.0182465	0.530923	0.71104	0.933592	3	1	-0.103	-5.90147	0
894	895	241	489.469	451.415	2.20311	72.669	98#2773#2774#2775#2713#9#2718	-0.0402085	-0.0210568	0.723337	0.707725	5	1	0.01	0.572958	0
895	896	963	499.147	700.418	2.1582	151.338	102#2776#2777#2650#2778#2779#2732#2749	-0.0343683	0.497097	0.671635	0.739049	7	1	-0.67	-38.3882	0
896	897	531	497.895	204.738	0.118729	104.811	2688#2678#2662#2682#2780#2781	-0.0184346	-1.56938	0.52137	0.818369	6	1	1.98	113.446	0
897	898	157	487.357	467.924	1.89019	59.1127	34#2775#2714#2782	-0.0228988	0.141308	0.304995	0.94508	7	1	1.712	98.0904	0
898	899	400	490.478	754.072	1.51578	107.74	2784#2720#2785#2625#102#2745#2733#2783	-0.0146753	0.0878194	0.380619	0.841413	3	1	0.648	37.1277	0
899	900	437	498.023	277.195	0.543141	99.6396	2786#2723#2787#2788#2694#2761#2729	-0.00193904	-0.886478	0.546384	0.767439	7	1	2.939	168.392	0
900	901	354	501.48	315.048	2.59611	89.9828	2789#2709#2790#2791#2792#2667	-0.0136544	1.08173	0.412311	0.732065	6	1	1.899	108.805	0
901	902	694	502.085	633.666	2.40318	116.024	2706#2755#2793#2794#2795#2796#2797#2798	-0.0177881	0.844029	0.536404	0.816921	8	1	2.094	119.977	0
902	903	845	500.372	665.382	1.70174	125.983	2800#2707#2776#2748#2798#2799	-0.0116776	0.345134	0.504373	0.924972	6	1	-2.045	-117.17	0
903	904	459	501.606	477.429	0.79354	104.125	2736#2801#2802#2803#9#2782	-0.0108884	-1.15739	0.800484	0.728674	5	1	0.382	21.887	0
904	905	144	493.722	306.493	2.6636	54.8701	2804#2789#2666#2731	0.0347161	1.29145	0.554604	0.803951	9	1	-0.233	-13.3499	0
905	906	524	503.076	377.947	1.50844	99.397	2672#2756#2805#2806#2807#2808#2764#2766	-0.00720594	-0.579704	0.747876	0.65383	8	1	0.421	24.1215	0
906	907	1234	504.852	792.865	1.5431	156.51	2785#2769#2771#2809#2746#2810#2811#2812#2813#47	-0.0183327	0.0320989	0.524753	0.565337	4	1	-1.557	-89.2095	0
907	908	358	502.994	351.006	0.211287	80.5685	2805#2711#2814#2815#2671	0.00629712	-1.38398	0.630115	0.612114	6	1	1.089	62.3951	0
908	909	188	493.963	533.452	1.55682	63.1127	2816#2752#2817#2738#2818#2741	0.00870181	0.106405	0.392008	0.883925	6	1	-0.354	-20.2827	0
909	910	343	497.111	867.603	1.20897	82.3259	2819#2820#2821#2822#2727#2750	0.00802448	0.0986003	0.712427	0.584404	5	1	-1.183	-67.7809	0
910	911	319	504.31	294.577	0.0482211	76.5269	2788#2804#2790#2823#2824#2730	-0.000135133	-1.42222	0.590542	0.736614	5	1	-1.102	-63.1399	0
911	912	974	517.66	330.559	0.146247	134.267	2710#2792#2825#2826#2827#2828#2814	-0.0156507	-1.12023	0.558175	0.883817	6	1	-0.239	-13.6937	0
912	913	368	502.334	431.022	1.55048	88.3259	2768#2773#2763#2829#2830#2831	0.00640382	0.430314	0.90446	0.713994	6	1	0.876	50.1911	0
913	914	763	509.577	723.668	1.86021	132.61	2832#2833#2834#2835#2779#2783	-0.00794046	0.194587	0.369182	0.666422	7	1	1.884	107.945	0
914	915	108	497.241	828.648	1.61171	45.2132	2772#2836#2837#2725#2813	0.0742123	0.129401	0.29065	0.668873	6	1	-0.107	-6.13065	0
915	916	450	512.907	193.94	0.520462	114.711	2838#2839#2840#2681#2841#2780	-0.0184772	-1.32956	0.355722	0.805464	8	1	0.22	12.6051	0
916	917	729	512.333	220.919	2.66496	127.054	2689#2758#2841#2842#2843#2844#2781#2845	-0.0218604	1.266	0.688946	0.75137	6	1	-0.086	-4.92744	0
917	918	587	509.082	508.768	2.22078	115.782	2848#2816#2737#2803#2846#2847	-0.010575	0.540478	0.505961	0.736663	6	1	0.665	38.1017	0
918	919	510	510.857	549.388	2.79314	96.4264	2849#2818#2850#2851#2852#2742	-0.00230783	1.03947	0.686064	0.818778	5	1	-0.244	-13.9802	0
919	920	828	508.409	577.784	1.58414	121.598	2753#2852#2853#2854#2743#2855#2856	-0.00176921	0.00550716	0.559229	0.859433	4	1	1.025	58.7282	0
920	921	230	501.126	606.543	1.50962	72.8701	2754#2856#2857#2793	0.0309711	-0.0754964	0.276518	0.901222	4	1	0.661	37.8725	0
921	922	212	501.146	751.014	1.71787	73.598	2784#2835#2809#2858	0.00311856	0.129058	0.390468	0.750359	7	1	-1.344	-77.0055	0
922	923	200	506.32	451.975	0.537443	65.3553	2774#2859#2860#2831	0.0563345	-0.937182	0.777207	0.886295	5	1	-0.694	-39.7633	0
923	924	279	511.33	466.534	0.676324	78.4264	2801#2860#2861#2862#143	-0.030982	-0.960597	0.602161	0.819722	4	1	-0.208	-11.9175	0
924	925	88	500.136	845.057	1.54109	46.3848	2864#2819#2837#2726#28#2863	-0.0262944	-0.00160588	0.365594	0.663072	4	1	-0.174	-9.96947	0
925	926	552	514.975	526.752	2.35885	114.569	2848#2817#2865#2849#2866	-0.0125213	0.721619	0.293109	0.883614	5	1	-1.193	-68.3539	0
926	927	601	514.045	266.662	1.08431	115.095	2786#2867#2868#2869#2870#2760	0.00327603	-0.136341	0.604055	0.862411	6	1	-1.715	-98.2623	0
927	928	244	509.496	859.943	0.748298	70.4264	2864#2820#2871#2872#2873#2874	0.0152616	-0.849818	0.352455	0.773146	6	1	-1.845	-105.711	0
928	929	387	513.222	761.39	1.57916	87.7401	2834#2858#2810#2875#2876#156	-0.0177278	0.0673586	0.542209	0.767371	6	1	0.214	12.2613	0
929	930	309	510.236	881.689	1.973	78.4264	2880#2821#2874#2877#2878#2879	-0.00235884	0.580824	0.430432	0.655151	5	1	-0.635	-36.3828	0
930	931	253	510.474	826.779	1.89314	73.6985	2881#2882#2836#2812#28	-0.00610851	0.495198	0.601863	0.77083	4	1	0.524	30.023	0
931	932	200	511.23	843.01	2.27677	62.8701	2882#2883#2884#2871#2863	0.0633124	-0.921723	0.748175	0.287562	5	1	0.519	29.7365	0
932	933	754	519.172	418.679	0.99182	129.296	2885#2886#2887#2808#2888#2829#2767	-0.0154496	-0.594962	0.337958	0.88514	7	1	-0.95	-54.431	0
933	934	484	522.097	446.06	0.50039	98.1249	2888#2889#2890#2891#2859#2861#2830	-0.00801719	1.20083	0.84741	0.564756	7	1	-0.314	-17.9909	0
934	935	113	510.752	605.947	1.66936	54.3848	2855#2857#2794#2892	0.0459726	0.173337	0.236321	0.923267	4	1	0.402	23.0329	0
935	936	71	513.662	896.268	1.68238	38.8701	2893#2894#2879	0.104173	0.0252612	0.30592	0.74397	3	1	0.49	28.0749	0
936	937	701	530.499	360.327	0.408819	140.711	2896#2897#2806#2828#2815#2895#127	-0.0320548	-1.35114	0.78242	0.831283	4	1	-2.893	-165.757	0
937	938	283	517.7	647.007	1.62251	78.669	2898#2899#2797#2799	0.00513301	0.246086	0.322057	0.821203	6	1	0.324	18.5638	0
938	939	471	526.8	490.737	0.600626	93.5391	2802#2900#2901#2902#2846#143	-0.0283985	-1.12389	0.728963	0.704836	5	1	0.336	19.2514	0
939	940	609	532.02	187.328	0.341277	115.539	2839#2903#2904#2905	-0.0260032	-1.28924	0.292323	0.812127	8	1	-2.48	-142.094	0
940	941	705	528.711	392.787	0.602657	137.539	2885#2807#2906#2907#127	-0.0258825	-0.895904	0.509875	0.908161	4	1	-1.623	-92.9911	0
941	942	471	522.17	609.805	1.72931	96.2254	2912#2854#2795#2892#2908#2909#2910#2911	-0.0107612	0.142375	0.446907	0.90433	4	1	1.21	69.3279	0
942	943	361	523.017	238.568	1.94489	77.9828	2913#2914#2915#2867#2759#2845	-0.00730396	0.514775	0.512901	0.80597	5	1	1.119	64.114	0
943	944	550	530.165	309.098	0.692468	106.468	2916#2917#2918#2791#2824#2825	-0.00181434	-0.872726	0.503597	0.812856	6	1	-2.149	-123.129	0
944	945	516	523.574	670.138	1.9834	101.054	2800#2899#2919#2920#2777	-0.000307501	0.30871	0.342108	0.631431	6	1	-0.194	-11.1154	0
945	946	220	522.873	744.264	1.20866	61.2548	2833#2921#2922#2923#2875	0.0294554	0.265069	0.631268	0.498121	5	1	-0.24	-13.751	0
946	947	267	523.64	848.588	2.13684	71.2548	2884#2872#2924#2925#2926	0.0193207	0.430824	0.408849	0.832875	5	1	-0.147	-8.42248	0
947	948	410	533.632	293.283	0.37705	101.64	2928#2929#2787#2916#2870#2823#2927	-0.00172667	-1.28205	0.398722	0.669401	4	1	0.092	5.27121	0
948	949	1036	548.447	385.274	0.540263	162.995	2897#2930#2931#2932#2933#2934#2906	-0.00204885	-1.09812	0.577391	0.897256	7	1	0.541	30.997	0
949	950	210	522.938	896.524	1.77122	66.0833	2935#2936#2893#2878	0.0660867	0.831685	0.398985	0.932672	7	1	-0.251	-14.3812	0
950	951	574	529.359	824.429	1.72454	105.497	2881#2883#2937#2938#2939#2940#2924#47	-0.0171937	-0.14648	0.798405	0.552246	7	1	-0.538	-30.8251	0
951	952	617	529.793	796.4	1.71321	110.569	2944#2937#2811#156#2941#2942#2943	-0.0146171	-0.634416	0.854669	0.676173	6	1	-1.493	-85.5426	0
952	953	580	537.066	263.679	0.344395	116.368	2945#2946#2915#2947#2868#2948	0.0233616	-1.06087	0.302116	0.625553	5	1	-0.14	-8.02141	0
953	954	737	530.252	710.932	1.76124	128.468	2832#2949#2950#2951#2952#2921#2778	-0.0163052	0.188951	0.669925	0.778938	7	1	0.457	26.1842	0
954	955	363	529.088	880.253	0.924915	82.7696	2935#2953#169#2954#2955#2877	-0.0224694	-0.418524	0.738609	0.831287	6	1	-0.701	-40.1643	0
955	956	672	544.024	416.49	0.334986	130.569	2886#2934#2907#2956#2957#2958	-0.00551217	-0.950133	0.433907	0.610886	5	1	-2.459	-140.89	0
956	957	935	533.027	564.622	1.93478	154.711	2960#2961#2962#2851#2853#2908#2959	-0.00737644	0.386084	0.418787	0.878014	7	1	-0.428	-24.5226	0
957	958	261	530.67	861.314	2.07657	75.8406	2963#2964#2873#2953#2926	0.00863531	0.524972	0.624041	0.833246	6	1	-0.496	-28.4187	0
958	959	268	528.817	470.716	1.15785	79.8406	2900#2965#2966#2891#2862	0.0205441	0.0445729	0.516446	0.663856	4	1	0.483	27.6739	0
959	960	187	530.037	537.818	0.660499	58.669	2866#2850#2967#2959	0.0387837	-1.43654	0.640514	0.807406	5	1	-0.169	-9.68299	0
960	961	533	533.533	641.959	1.12997	106.711	2912#2898#2919#2968#2969#2796	-0.0111253	-0.384333	0.660357	0.857749	5	1	-0.278	-15.9282	0
961	962	1004	544.791	675.254	2.11612	153.338	2949#2920#2969#2970#2971#2972#2973	-0.00891702	0.784397	0.546322	0.727909	7	1	-0.951	-54.4883	0
962	963	518	531.99	766.907	1.43895	102.426	2923#2876#2941#2974#2975	0.0164408	-0.143713	0.287005	0.840208	6	1	-0.578	-33.117	0
963	964	597	549.752	237.459	0.479527	132.711	2976#2977#2913#2978#2979#2980#2844	-0.000112406	-1.06323	0.155052	0.692517	6	1	-2.013	-115.336	0
964	965	488	539.504	732.514	2.11114	95.9828	2981#2982#2983#2952#2922#2974	0.00479639	0.247873	0.563633	0.952991	7	1	0.089	5.09932	0
965	966	272	540.985	248.882	0.423537	80.0833	2945#2914#2980#2984	0.0661745	-1.24391	0.0857498	0.848744	4	1	0.004	0.229183	0
966	967	289	540.121	280.567	2.93454	72.4264	2948#2869#2985#2927	0.0231701	1.55193	0.233182	0.73031	4	1	-0.835	-47.842	0
967	968	1248	545.292	518.21	1.55781	154.61	2960#2865#2902#2967#2986#2987#2988#2989#2990#2847	-0.0251449	-0.379133	0.713892	0.92882	3	1	0.765	43.8313	0
968	969	367	538.744	587.302	2.02155	97.7401	2962#2909#2991	0.0287026	0.399701	0.0982564	0.785886	9	1	-0.207	-11.8602	0
969	970	726	546.43	627.38	0.958359	122.125	2992#2993#2994#2995#2996#2968#2911	0.00532548	-0.293338	0.588616	0.765684	7	1	-0.814	-46.6388	0
970	971	616	554.078	217.735	0.542637	129.924	2977#2997#2998#2999#2840#3000#2905#41#2842	-0.0193611	-0.975362	0.335749	0.942563	8	1	0.316	18.1055	0
971	972	575	542.8	460.183	1.67846	109.74	2965#3001#2890#3002#3003#3004#3005	-0.00847168	0.0678928	0.48664	0.797725	7	1	-0.127	-7.27656	0
972	973	174	545.092	223.822	0.534653	75.8406	2976#3000#2843	0.0251836	-1.053	0.0886924	0.559287	6	1	0.32	18.3346	0
973	974	345	553.455	343.055	3.05332	96.5269	3008#3009#2827#3006#3007#2895	-0.0032038	1.43283	0.328209	0.910753	6	1	-1.669	-95.6267	0
974	975	827	561.701	361.674	0.549456	140.267	2896#3009#3010#2930#3011#3012	-0.00358043	-1.04606	0.393317	0.868053	6	1	-0.42	-24.0642	0
975	976	643	550.858	592.958	2.03778	131.782	2992#3013#3014#3015#2910#2991	0.000110915	0.485072	0.56932	0.93255	6	1	1.491	85.428	0
976	977	298	542.513	844.302	1.51731	75.1543	2963#3016#3017#3018#3019#2940#2925	0.00240152	-0.143707	0.688625	0.967644	3	1	-0.644	-36.8985	0
977	978	121	542.843	485.95	0.775865	49.6985	2901#2966#2986#3020#3005	0.026108	-0.654342	0.551003	0.809207	5	1	-0.018	-1.03132	0
978	979	124	540.605	436.169	1.03609	51.4558	2887#3001#2889#3021#2958#3022	0.00583681	-0.642415	0.660311	0.954304	5	1	0.879	50.363	0
979	980	579	546.611	768.249	1.44086	133.154	3024#3025#2983#2942#2975#3023	-0.00256228	-0.0225885	0.261369	0.595973	6	1	0.275	15.7563	0
980	981	118	543.5	807.339	2.16613	49.0122	2944#3026#3027#2938	0.0734427	0.352488	0.408176	0.781352	4	1	-0.304	-17.4179	0
981	982	269	550.026	331.621	3.10834	82.1838	3028#3029#2918#2826#3006	0.00952208	1.50561	0.343995	0.89606	4	1	0.29	16.6158	0
982	983	220	545.673	861.118	2.2052	68.1838	2964#3030#86#3031#169#3019	-0.0440836	0.502574	0.308009	0.848121	5	1	-0.19	-10.8862	0
983	984	804	558.248	879.5	0.565303	116.468	3031#3032#3033#2954#3034#78	-0.0360747	-1.3992	0.688999	0.397695	5	1	-0.797	-45.6647	0
984	985	254	550.319	697.878	2.26461	68.669	2950#3035#3036#2973#3037	0.0132335	0.868776	0.439706	0.705058	5	1	0.814	46.6388	0
985	986	205	548.22	819.873	1.96196	69.0122	3040#3027#3016#2939#3038#3039	0.00951825	0.372187	0.293046	0.847233	6	1	-0.708	-40.5654	0
986	987	365	557.668	203.164	0.479897	83.397	3041#3042#3043#2997#2904	0.00288486	-1.20365	0.324367	0.663338	7	1	0.815	46.6961	0
987	988	947	562.772	313.049	2.97856	127.054	2929#3044#3028#2917#3045#3046#3047	-0.00104764	1.30651	0.639964	0.670699	5	1	0.967	55.405	0
988	989	55	550.273	441.109	3.04124	36.9706	3048#3049#3002#3022	-0.000691857	1.33131	0.280134	0.880919	4	1	0.354	20.2827	0
989	990	624	563.096	286.607	0.0557716	106.225	2928#2947#3044#2985#3050#3051#3052#3053	-0.00676914	-1.51341	0.68914	0.764406	4	1	-0.377	-21.6005	0
990	991	178	556.933	432.264	2.97232	59.4558	3048#2957#3021#3054#3055	0.0193703	1.39999	0.481016	0.824977	5	1	-0.171	-9.79758	0
991	992	284	555.813	832.366	1.9694	76.3259	3040#3056#3057#3017	0.0231618	0.396971	0.595078	0.620664	8	1	-1.259	-72.1354	0
992	993	205	555.205	711.302	2.32353	63.2548	3058#3059#2981#2951#3037	0.0172329	0.53658	0.450007	0.847265	6	1	-0.767	-43.9459	0
993	994	270	554.852	798.756	1.54134	76.669	3025#3026#3060#3061#3038#2943	-0.0229952	0.0165216	0.431976	0.789808	5	1	0.364	20.8557	0
994	995	188	552.819	481.904	1.4466	75.6985	3062#3063#3064#2987#3004#3020	0.0092242	-0.13019	0.277199	0.883574	5	1	-0.014	-0.802141	0
995	996	205	552.927	558.644	1.67086	62.6274	2961#3013#3065#3066#2990	0.0164668	0.203903	0.247225	0.949784	6	1	0.901	51.6235	0
996	997	480	565.694	262.298	0.479805	95.1543	2946#2979#2984#3050#3067#3068#3069	-0.0156317	-0.976072	0.597254	0.850762	5	1	0.02	1.14592	0
997	998	456	561.338	728.094	1.90894	95.0122	3072#3059#2982#3070#3071	0.0124454	0.099164	0.525976	0.625304	5	1	0.961	55.0612	0
998	999	720	562.039	757.74	1.53277	124.426	3072#3073#3074#3075#3023	0.00956139	0.0322628	0.332407	0.789957	7	1	0.263	15.0688	0
999	1000	544	565.474	602.452	2.18152	105.296	2993#3076#3077#3015#42	-0.0122114	0.0583706	0.591402	0.432177	3	1	-0.653	-37.4141	0
1000	1001	298	562.926	655.604	0.504429	73.4975	2996#3078#3079#3080#3081#2970#158	-0.0579536	-1.13284	0.681968	0.606241	6	1	0.949	54.3737	0
1001	1002	115	558.565	858.974	3.01583	54.8701	3030#3032#3082	0.144578	-1.40727	0.675474	0.798421	4	1	-0.697	-39.9352	0
1002	1003	639	564.637	452.972	1.70779	108.225	3088#3062#3049#3003#3083#3084#3085#3086#3055#3087	-0.0144898	0.0970483	0.545928	0.745138	10	1	-0.004	-0.229183	0
1003	1004	597	568.015	559.883	1.83223	111.983	3089#3090#3091#3092#3014#3066#42	-0.0213682	0.223989	0.505072	0.869566	7	1	-2.898	-166.043	0
1004	1005	714	570.644	840.643	1.74794	130.024	3057#3093#3094#86#3095#3096#3097#3018#3082#78	-0.0302597	0.467502	0.542914	0.861322	6	1	-0.712	-40.7946	0
1005	1006	216	561.755	479.139	1.61175	70.0416	3088#3063#3098#3099#91#3100	-0.0192426	-0.00778372	0.379345	0.610994	5	1	-0.161	-9.22462	0
1006	1007	314	563.793	534.408	1.45863	86.0833	3089#4#3065#2989#3101	-0.0517732	0.247502	0.661199	0.758294	4	1	0.78	44.6907	0
1007	1008	257	567.879	784.704	2.46965	70.3259	3024#3104#144#3075#3060#3102#3103	-0.0432452	1.08332	0.654102	0.844122	5	1	0.045	2.57831	0
1008	1009	510	574.957	198.3	0.707705	108.024	3105#3106#3042#3107#3108	-0.0143079	-1.10124	0.312581	0.82788	6	1	0.622	35.638	0
1009	1010	110	561.355	637.464	1.6591	56.7279	2995#3109#3078	0.0612917	0.128335	0.162843	0.938265	3	1	0.318	18.2201	0
1010	1011	319	565.727	810.213	1.67068	82.4264	3104#3056#3061#3093#3110#3039	0.0165665	-0.038543	0.442546	0.920148	5	1	-1.427	-81.7611	0
1011	1012	558	571.814	517.511	1.04717	121.539	3111#3064#3112#91#2988#3101	-0.0303439	-0.369642	0.381709	0.927166	5	1	-1.743	-99.8665	0
1012	1013	272	569.338	672.89	2.17929	82.0833	3081#3113#3114#2971	-0.0112346	0.322324	0.293499	0.829832	7	1	1.204	68.9841	0
1013	1014	465	575.067	689.86	2.89657	88.8112	3114#3115#3035#2972#3116#3117#3118	-0.0185676	1.26473	0.9627	0.455789	7	1	3.033	173.778	0
1014	1015	322	571.938	708.255	0.755505	87.7401	3120#3121#3058#3036#3118#3070#3119	-0.0125833	-0.698542	0.503566	0.876517	4	1	0.987	56.5509	0
1015	1016	601	579.032	494.804	1.99221	118.368	3122#3123#3124#3125#3111#3100#62	-0.0157701	0.563497	0.707821	0.689235	6	1	-1.05	-60.1606	0
1016	1017	739	580.702	414.475	2.75478	140.853	2933#3126#3127#3128#3129#3130#3083#2956#3054	-0.0186105	1.13032	0.737154	0.942261	6	1	2.4	137.51	0
1017	1018	338	570.34	624.589	1.77904	108.426	2994#3077#3109#3079#3131#3132	0.00016003	0.205694	0.189527	0.835634	9	1	-0.853	-48.8733	0
1018	1019	283	578.293	333.647	0.183432	81.2548	3029#3047#3133#3134#3007	0.0157738	-1.44268	0.383589	0.838067	5	1	0.36	20.6265	0
1019	1020	316	578.019	398.43	0.396984	78.0833	2932#3126#3135	0.0592444	-1.30462	0.556723	0.601316	3	1	0.892	51.1078	0
1020	1021	39	569.821	483.385	1.83402	30.9706	3136#3122#3099	0.215491	0.535366	0.471364	0.600566	3	1	-0.378	-21.6578	0
1021	1022	195	577.621	218.636	0.815127	61.0122	3137#3138#3043#3107#3139#2998	0.00896746	-0.874782	0.419522	0.955962	4	1	-1.028	-58.9001	0
1022	1023	245	579.796	252.878	0.80772	87.6396	2978#3140#3141#41#3067	-0.0326678	-0.801981	0.304457	0.76314	6	1	-1.392	-79.7557	0
1023	1024	658	590.53	246.964	0.719723	124.995	3139#3140#3142#2999#3143#3144#3145#3146	-0.0285969	-0.880375	0.48813	0.69349	7	1	0.404	23.1475	0
1024	1025	423	583.061	349.199	0.255191	89.2548	3008#3010#3147#3148#3149#3134#3150	0.0172752	-1.42653	0.621845	0.948829	8	1	0.337	19.3087	0
1025	1026	247	578.182	473.628	3.07419	72.4264	3152#3136#3123#3098#93#3087#3151	-0.0104408	-0.979552	0.733034	0.719318	6	1	0.22	12.6051	0
1026	1027	861	583.689	578.542	1.66742	140.711	3153#3154#3155#3092#3156#3076#3131	0.000433092	-0.0566913	0.320597	0.880319	5	1	-0.902	-51.6808	0
1027	1028	379	578.916	800.515	1.57175	89.2548	3157#3158#3094#3110#110#3103	-0.00391814	-0.0852649	0.320021	0.87629	7	1	-0.793	-45.4356	0
1028	1029	1006	588.923	874.681	0.946551	130.953	3159#3160#3033#3097#3161#3162	0.00427165	-0.975986	0.491732	0.519735	6	1	-1.994	-114.248	0
1029	1030	616	594.381	426.851	2.80978	117.882	3130#3163#3164#3084#3165	-0.000414442	1.29109	0.435456	0.936047	6	1	1.669	95.6267	0
1030	1031	694	581.914	632.156	1.77989	128.912	3168#3156#3080#3132#3166#3167	-0.00882071	0.242745	0.309766	0.87629	5	1	0.317	18.1628	0
1031	1032	445	588.49	385.836	0.363566	97.1543	3169#3170#2931#3012#3127#3135	0.00277137	-1.15013	0.541895	0.8345	6	1	2.88	165.012	0
1032	1033	328	578.878	730.686	1.79074	82.4264	3121#3073#3171#3172#3173#3071	0.00601198	0.203873	0.249232	0.870488	6	1	0.159	9.11003	0
1033	1034	558	581.59	761.52	1.70312	100.811	3074#3173#3174#3175#3176#3177#3102	0.00324874	0.142074	0.264319	0.785625	6	1	-0.415	-23.7777	0
1034	1035	336	585.185	279.205	0.599338	81.4975	3178#3179#3051#3069	0.015615	-0.89733	0.446452	0.711941	6	1	0.093	5.32851	0
1035	1036	874	595.973	448.482	0	131.296	3180#3085#3165#3181#3182#3183	0.000696334	-1.43839	0.550941	0.770417	4	1	2.625	150.401	0
1036	1037	121	581.711	461.62	0.792751	50.5269	3184#3086#3183#3151	0.0390127	-0.880618	0.431284	0.827623	4	1	0.348	19.9389	0
1037	1038	393	588.397	307.112	1.19324	89.2548	3185#3186#3187#3045#3053	0.0232801	-0.899149	0.753605	0.692969	8	1	-0.669	-38.3309	0
1038	1039	617	589.298	667.159	1.25795	104.468	3168#3188#3189#3190#3191#3192#3113#3115#158	-0.0242842	0.208971	0.786508	0.717921	5	1	-0.649	-37.185	0
1039	1040	322	591.05	370.829	0.371613	95.4975	3169#3011#3193#3194#3150	-0.0063645	-1.34266	0.654466	0.713366	6	1	-2.022	-115.852	0
1040	1041	531	592.753	529.503	2.0641	104.912	3090#4#3112#3195#3196#3197#3198#62	-0.0488541	1.32659	0.828992	0.807387	4	1	0.375	21.4859	0
1041	1042	703	602.872	331.481	0.49477	126.125	3200#3201#3187#3046#3147#3133#3199	-0.0119114	-1.20504	0.449057	0.795927	5	1	-2.736	-156.761	0
1042	1043	135	587.237	850.748	2.90536	54.0416	3202#3203#3204#3159#3096	0.0170506	1.01425	0.446151	0.852622	7	1	-0.162	-9.28192	0
1043	1044	570	596.712	782.581	0.650531	106.61	144#3205#3157#3206#3207#3208#3177#3209	-0.0299397	-0.027558	0.825476	0.792012	5	1	-0.777	-44.5188	0
1044	1045	354	588.017	833.189	1.4338	81.9411	3202#3095#3210#3211#3212#110	-0.0464753	-0.335475	0.566922	0.363598	7	1	-0.018	-1.03132	0
1045	1046	351	597.299	549.829	0.406768	92.669	3153#3091#151#3213#3198#3214#3215	-0.0242168	-0.848718	0.586429	0.79773	4	1	0.444	25.4393	0
1046	1047	91	586.242	704.319	1.20519	44.6274	3216#3217#3117#3119	0.0514176	-0.475342	0.388064	0.855314	6	1	0.404	23.1475	0
1047	1048	598	604.651	282.988	0.946927	132.853	3218#3219#3220#3141#3221#3222#3146#3178#3068	-0.0131668	-0.726343	0.267109	0.847891	5	1	-1.606	-92.017	0
1048	1049	197	594.807	294.208	0.449154	70.7696	3185#3222#3223#3179#3052	0.0270074	-1.18304	0.288941	0.951396	9	1	-0.528	-30.2522	0
1049	1050	387	598.32	235.245	0.605077	94.7107	3138#3142#3224#3225#43	-0.0227834	-0.953165	0.415529	0.910981	4	1	0.049	2.80749	0
1050	1051	83	589.06	715.783	0.015083	38.0416	3120#3217#3171#3226#3227#3228	0.000697305	1.33023	0.741352	0.817904	5	1	-0.896	-51.337	0
1051	1052	364	592.918	738.338	1.40132	84.9117	3172#3174#3228#3229#3230	0.0190167	-0.127331	0.292728	0.497926	6	1	0.812	46.5242	0
1052	1053	284	602.18	224.588	0.503504	91.9828	3232#3233#3137#3106#3224#3231	-0.0103175	-0.991364	0.21931	0.821743	5	1	-0.48	-27.502	0
1053	1054	317	595.454	505.107	2.44298	77.6985	3234#3235#3236#3125#3195	0.0374021	0.708993	0.198631	0.68195	5	1	-0.565	-32.3721	0
1054	1055	370	592.584	807.881	1.53177	83.8406	3237#3158#3238#3209#3210	0.0256629	-0.0335144	0.221653	0.962155	6	1	-1.626	-93.1629	0
1055	1056	159	597.78	561.264	0.485216	61.598	3154#3239#3215	0.0404599	-0.932022	0.305416	0.702248	8	1	-0.1	-5.72958	0
1056	1057	511	599.241	699.665	1.00011	99.6396	3216#3192#3240#3241#3242#3226#3243#3116	-0.00605976	-0.409232	0.678867	0.861391	3	1	0.385	22.0589	0
1057	1058	256	599.473	211.203	0.659019	81.8406	3105#3244#3245#3246#3231	0.00504164	-0.824946	0.264167	0.603971	4	1	0.392	22.4599	0
1058	1059	324	603.623	470.546	0.0721899	82.669	3184#3248#3152#3249#3250#3182#3247	-0.0050332	1.43719	0.529002	0.809054	7	1	0.056	3.20856	0
1059	1060	262	598.702	641.397	0.291665	74.7696	3251#3252#3188#3167	0.0294465	-0.436397	0.881045	0.85088	5	1	0.411	23.5486	0
1060	1061	1477	609.988	592.767	1.52066	180.995	3155#3253#3254#3239#3255#151#3256#3257#3258	-0.0119055	-0.0425405	0.497791	0.910423	7	1	-1.045	-59.8741	0
1061	1062	701	606.1	626.939	0.846128	130.853	3251#115#3258#3259#3260#3261#3166#3262	-0.0222109	-0.47284	0.466023	0.816386	8	1	0.019	1.08862	0
1062	1063	290	599.548	485.969	0.773696	72.6274	3264#3250#3234#3124#93#3263	-0.0371356	-1.40707	0.822356	0.395506	5	1	-0.958	-54.8894	0
1063	1064	179	601.894	654.592	1.17766	64.5269	3265#115#3252#3189	-0.0434889	1.11283	0.746326	0.865859	7	1	-0.357	-20.4546	0
1064	1065	722	609.373	733.255	1.06485	123.196	3266#3267#3268#3269#3227#3243#3229	-0.00562485	-0.38211	0.713517	0.344283	3	1	0.731	41.8832	0
1065	1066	139	598.655	764.029	0.467554	50.3848	3205#3270#3271#3176	0.0627218	-0.283489	0.458597	0.918262	4	1	0.214	12.2613	0
1066	1067	110	600.436	858.118	0.945645	53.3553	3204#3272#3160#3273	0.0523967	-0.631472	0.261583	0.588447	4	1	-0.868	-49.7327	0
1067	1068	565	613.979	370.754	0.434745	121.054	3193#3274#3275#3276#3149#3277#3278	-0.00860911	-1.26	0.425541	0.882798	7	1	-0.574	-32.8878	0
1068	1069	137	602.985	684.153	1.14013	57.0122	3280#3191#3240#3279	0.00995054	-0.402306	0.409276	0.470511	5	1	-0.171	-9.79758	0
1069	1070	115	602.174	753.809	0.887836	48.5269	3281#3269#3270#3175#3230	0.0397272	-0.128081	0.758679	0.430057	4	1	-0.479	-27.4447	0
1070	1071	261	604.563	824.322	0.268512	73.8406	3282#3283#3284#3238#3211	0.012315	0.874258	0.6752	0.834066	4	1	-0.198	-11.3446	0
1071	1072	303	607.145	351.188	0.103629	77.1127	3201#3285#3286#3287#3274#3148	0.00489166	-1.45715	0.504711	0.774857	4	1	-0.727	-41.654	0
1072	1073	576	609.167	848.464	1.25907	116.669	3203#3284#3288#3272#3289#3290#3291#3212	-0.0170201	-0.271086	0.466118	0.860638	8	1	0.865	49.5608	0
1073	1074	352	609.091	395.455	0.923934	77.2548	3170#3128#3194#3292#3293#3278#3294	0.010765	-0.770477	0.860373	0.48535	6	1	1.957	112.128	0
1074	1075	220	606.505	309.777	2.35572	63.3553	3296#3186#3221#3223#3295#3199	0.0102702	1.12749	0.698927	0.63979	6	1	-0.589	-33.7472	0
1075	1076	272	610.243	519.022	0.677829	77.1543	3297#3298#3236#3196	0.0474608	0.998276	0.374924	0.521241	4	1	-1.793	-102.731	0
1076	1077	356	615.278	203.986	2.63943	82.0833	3299#3300#3301#3302#3245	0.0282042	-1.19323	0.889889	0.840751	6	1	-0.112	-6.41713	0
1077	1078	286	614.021	272.108	0.881218	79.6396	3218#3303#3304#3145#3305	0.0260164	-0.748231	0.233059	0.821869	5	1	0.694	39.7633	0
1078	1079	331	615.556	534.287	2.46811	98.7107	3298#72#3306#3307#3197#3213	-0.0248134	0.861416	0.637011	0.847844	5	1	0.177	10.1414	0
1079	1080	425	610.786	803.774	1.55795	92.0833	3282#3237#3208#3308#3309#3310	0.015229	-0.0411089	0.31285	0.523823	5	1	1.185	67.8955	0
1080	1081	145	608.545	875.407	1.49781	63.799	3312#3161#3273#3291#3311	0.00851039	-0.0613409	0.319381	0.911153	5	1	0.578	33.117	0
1081	1082	226	610.106	665.412	1.78498	77.3553	3265#3313#3314#3190#3262#3279	-0.00282323	0.136864	0.185916	0.937364	6	1	-0.668	-38.2736	0
1082	1083	541	622.677	415.536	0.191321	100.083	3315#3316#3317#3129#3163#3294	0.00706477	-1.30371	0.464989	0.722042	6	1	-1.017	-58.2698	0
1083	1084	84	612.738	494.738	0.797098	48.2843	3264#3318#3319	0.124929	-0.646525	0.15999	0.802152	5	1	-1.481	-84.855	0
1084	1085	248	616.944	507.98	0.636224	76.4264	3297#3235#3319#3320#72#3321#3322	-0.0248597	-0.7364	0.407386	0.906809	6	1	-0.719	-41.1957	0
1085	1086	243	613.329	763.885	1.80863	69.3553	3281#3268#3206#3271#3323	0.00915984	0.191072	0.23794	0.872649	3	1	-0.044	-2.52101	0
1086	1087	372	623.5	250.344	0.435434	91.0538	3328#3143#3225#3324#3325#3326#3327	0.00280411	-1.14475	0.487568	0.904138	7	1	-0.189	-10.8289	0
1087	1088	568	622.067	551.952	1.78262	105.882	3329#3330#3331#3253#3307#3214	0.00538055	0.0380324	0.571076	0.737607	6	1	0.579	33.1743	0
1088	1089	432	620.988	720.137	0.995555	96.1249	3266#3332#3333#3334#3335#3336#3242	-0.0301242	-0.456322	0.504639	0.83374	7	1	-0.117	-6.70361	0
1089	1090	619	628.11	435.809	2.97617	106.225	3317#3337#3338#3339#3164#3340#3180	-0.00555326	-1.56709	0.554961	0.838382	8	1	-0.59	-33.8045	0
1090	1091	208	617.466	457.043	2.12581	61.1127	3340#3181#3341#3342#3247	0.0285277	0.948433	0.694968	0.649473	5	1	-0.344	-19.7097	0
1091	1092	406	617.589	688.685	1.43605	99.9828	3280#3344#3345#3314#3346#3332#3241#3343	0.00270518	-0.263889	0.36389	0.726583	7	1	1.889	108.232	0
1092	1093	641	626.562	329.14	0.893505	125.338	3296#3200#3347#3348#3349#3285	-0.00561816	-0.679576	0.610719	0.865033	11	1	0.061	3.49504	0
1093	1094	533	623.966	489.722	1.07927	107.054	3249#3350#3318#3351#3320#3263	-0.00363097	-0.323088	0.538726	0.742483	6	1	-1.239	-70.9895	0
1094	1095	1184	629.269	774.717	1.46911	188.066	3267#3207#3336#3352#3353#3354#3323#3355#3356#3308#3357	-0.0214868	-0.0048759	0.455224	0.850246	5	1	-0.884	-50.6495	0
1095	1096	266	618.613	883.767	1.42772	80.669	3360#3290#3358#3311#3359	-0.000906939	-0.0138791	0.437028	0.784292	5	1	-0.095	-5.4431	0
1096	1097	287	623.171	225.516	0.677282	78.669	3232#64#3361#3362#3363#3302#3246	-0.0368839	-0.963802	0.410794	0.828888	4	1	-2.013	-115.336	0
1097	1098	93	617.237	259.108	0.632786	44.2843	3328#3364#3303#3144	0.0729048	-0.991858	0.0825499	0.851729	4	1	-0.325	-18.6211	0
1098	1099	215	625.242	386.907	0.244312	69.1127	3365#3366#3292#3277	0.0156179	-1.15867	0.320114	0.906637	6	1	-2.016	-115.508	0
1099	1100	252	625.889	361.492	0.643419	73.1543	18#3287#3367#3275	-0.0200552	-0.865641	0.346763	0.778603	8	1	0.465	26.6425	0
1100	1101	374	625.016	818.452	2.09284	87.4975	3283#3368#3288#3369#3370#3371#3356#3310	-0.019633	0.500009	0.6282	0.885212	3	1	0.114	6.53172	0
1101	1102	362	625.696	903.865	1.52899	81.7401	3376#3372#3373#3374#3359#3375	-0.0096179	-0.572295	0.519679	0.387128	6	1	-1.626	-93.1629	0
1102	1103	154	626.11	239.305	0.493425	64.7696	3233#3377#3363#43#3324	-0.0260987	-0.993121	0.378853	0.918054	5	1	-0.039	-2.23454	0
1103	1104	196	620.648	663.816	1.46518	67.9411	3313#3378#3379#3261#3343	0.0215656	-0.194492	0.155327	0.8913	4	1	0.491	28.1322	0
1104	1105	297	630.037	472.226	0.280662	76.7696	3248#3380#3381#3382#3350#3342	0.0147923	-1.45333	0.614213	0.906915	3	1	0.43	24.6372	0
1105	1106	143	623.294	798.021	1.04341	59.6985	3368#3357#3309	0.0422668	-0.612769	0.0813847	0.789699	6	1	0.175	10.0268	0
1106	1107	540	633.415	312.856	0.831887	113.782	3347#3220#3383#3384#3385#3295	-0.0127669	-0.58903	0.330873	0.872609	5	1	0.042	2.40642	0
1107	1108	732	628.471	845.384	1.65822	126.669	3289#3386#3371#3387#3388	-0.00763346	0.156077	0.346649	0.895049	6	1	0.186	10.657	0
1108	1109	527	635.867	293.643	0.660754	103.64	3392#3219#3383#3305#3389#3390#3391	-0.0169241	-0.934861	0.429924	0.675871	10	1	1.039	59.5303	0
1109	1110	1219	640.796	657.156	1.3607	161.196	3393#3394#3378#3395#3396#3397#3398#3399#3400#3260	0.00345253	0.186478	0.672721	0.878935	7	1	0.629	36.039	0
1110	1111	230	630.335	401.048	0.524255	76.4264	3315#3366#3401#3402#3293	0.00323944	-0.83458	0.316897	0.863713	5	1	-2.138	-122.498	0
1111	1112	240	630.829	273.733	0.753613	73.8406	3364#3304#3403#3404#3389#3327	-0.00129616	-0.843361	0.269942	0.947441	5	1	0.498	28.5333	0
1112	1113	173	628.023	879.561	1.27021	77.3553	3388#3372#3405#3358#3406	-0.0101337	-0.404203	0.2374	0.911297	6	1	-1.269	-72.7083	0
1113	1114	70	626.843	194.671	0.932412	39.1127	3408#3409#3300#3407	0.0150386	-1.01302	0.581059	0.695629	5	1	-0.252	-14.4385	0
1114	1115	576	637.066	213.122	0.377203	101.882	3408#3361#3410#3411#3412#3301	0.00622682	-1.25341	0.947344	0.41524	6	1	0.107	6.13065	0
1115	1116	545	636.466	626.073	2.33117	99.598	3393#3413#3414#3257#3259	0.0163963	0.94264	0.540727	0.927167	4	1	-2.995	-171.601	0
1116	1117	495	640.01	355.762	0.814779	103.397	3349#3286#3415#3367#3416#3417#3418	0.000456554	-0.71402	0.641494	0.711556	5	1	-1.668	-95.5694	0
1117	1118	360	633.642	707.806	1.80316	83.6396	3346#3333#3419#3420#3421	-0.00278405	0.120461	0.546097	0.724317	6	1	0.278	15.9282	0
1118	1119	495	638.396	570.281	3.10246	98.0833	3424#3425#3426#3331#3254#3422#3423	0.0051888	0.900883	0.829874	0.606004	5	1	-1.768	-101.299	0
1119	1120	108	627.861	588.481	1.84764	46.2843	3426#3427#3255	0.042717	0.159335	0.295279	0.673794	5	1	1.323	75.8023	0
1120	1121	540	635.787	603.106	2.35393	109.882	3425#3427#3428#3429#3413#3256#104	-0.00176951	0.355216	0.621154	0.86625	3	1	-1.042	-59.7022	0
1121	1122	203	630.591	688.581	1.92144	60.1838	3345#3430#3399#3431#3419	-0.0101059	0.210495	0.630157	0.318179	6	1	-0.107	-6.13065	0
1122	1123	134	629.828	457.858	1.50495	52.4853	3380#7#3432#3339#3341	-0.0301137	0.149822	0.970344	0.716773	4	1	-0.491	-28.1322	0
1123	1124	564	640.441	529.55	0.445755	105.74	3329#3433#3322#3434#3306#3435#3436	-0.0142188	1.53649	0.879685	0.870383	4	1	-0.128	-7.33386	0
1124	1125	103	630.107	672.854	1.20739	54.0416	3344#3379#3430#3400	0.0512806	-0.381735	0.0771275	0.442654	7	1	0.339	19.4233	0
1125	1126	421	643.209	263.971	0.0533672	92.2254	3403#3437#3326#3438#3439	0.0207971	-1.03112	0.614509	0.892866	6	1	-1.264	-72.4219	0
1126	1127	599	642.434	499.262	1.97062	114.912	3440#3441#3442#3351#3433#3321	-0.00462138	0.620048	0.600354	0.356205	5	1	1.292	74.0261	0
1127	1128	547	643.133	748.512	1.08899	107.539	3443#3444#3445#3446#3335#3352	-0.00498249	-0.285205	0.62642	0.798236	5	1	-0.71	-40.68	0
1128	1129	463	643.756	868.92	1.03059	92.0833	3447#3448#3449#3450#3387#3405	0.00720115	-0.177732	0.599136	0.878422	4	1	0.73	41.8259	0
1129	1130	562	642.738	924.6	1.19164	109.054	3451#3452#3453#3375	-0.00814327	-0.389473	0.268177	0.54771	6	1	0.285	16.3293	0
1130	1131	197	638.162	885.563	1.34189	67.8406	3450#3373#3406#3454	0.00494746	-0.438806	0.390602	0.819833	4	1	-0.229	-13.1207	0
1131	1132	329	647.28	194.884	2.99951	88.0833	3456#3457#3410#3455#3407	-0.00155942	1.49095	0.4512	0.442471	7	1	1.179	67.5517	0
1132	1133	419	644.554	385.494	0.640491	92.5685	3458#18#3459#3460#3365#3401#3418#3276	-0.0201346	-0.743119	0.688297	0.748813	5	1	-0.571	-32.7159	0
1133	1134	489	649.581	245.487	0.687469	102.468	3377#3362#3461#3462#3463#3437#3325	-0.000365111	-0.846672	0.259001	0.892313	6	1	0.371	21.2567	0
1134	1135	414	648.604	444.995	1.92765	94.3259	7#3464#3465#3338#3466#3467#3468	-0.0332251	-0.543128	0.919733	0.394316	5	1	0.354	20.2827	0
1135	1136	394	646.594	551.485	0.0323731	82.4264	3330#3436#3469#3470#3422	0.0145086	0.183516	0.878446	0.597728	6	1	1.954	111.956	0
1136	1137	576	649.493	730.484	0.915959	114.51	3472#3473#3443#3334#172#3421#3471	-0.0279697	-0.527613	0.542294	0.872454	7	1	-1.044	-59.8168	0
1137	1138	170	641.671	460.512	0.912267	60.2843	3474#3475#3381#3432#3468	0.0228684	-0.837715	0.322335	0.507121	3	1	-0.339	-19.4233	0
1138	1139	12	636.833	810.667	1.73419	17.8995	3476#3369#3355	0.293068	-0.12341	0.269588	0.811971	5	1	-0.037	-2.11994	0
1139	1140	313	649.572	590.329	1.06911	82.9117	3424#3428#3477#3478	0.0500736	-0.40019	0.408689	0.871244	7	1	-1.448	-82.9643	0
1140	1141	513	650.524	904.29	1.31731	115.296	3479#3480#3449#3481#3451#3454#3374	-0.0232282	-0.306455	0.417021	0.82138	4	1	0.524	30.023	0
1141	1142	481	657.058	229.183	0.266602	109.882	64#3412#3461#3482#3483#3484	-0.0215485	1.53061	0.508649	0.863651	5	1	-0.415	-23.7777	0
1142	1143	794	650.573	803.965	1.78014	128.368	3488#3489#3476#3354#3370#3485#3486#3487	-0.0182664	0.132696	0.532488	0.811506	8	1	0.023	1.3178	0
1143	1144	515	647.216	840.812	1.3741	106.426	3489#3490#3491#3447#3386	-0.00317645	-0.330493	0.3115	0.785585	5	1	0.604	34.6067	0
1144	1145	229	652.69	182.969	2.97644	75.4558	3456#3492#3493	0.0244218	1.28084	0.185825	0.765414	6	1	-0.025	-1.43239	0
1145	1146	1155	657.232	410.66	1.95415	148.61	3460#3316#3494#3495#3496#3464#40#3497#3337#3402#3498	-0.0438737	-0.402957	0.792717	0.601802	4	1	-0.538	-30.8251	0
1146	1147	183	648	475.978	2.81246	62.2843	3440#3475#3382#3499	0.0236269	0.522359	0.804896	0.435059	10	1	-0.739	-42.3416	0
1147	1148	300	647.683	695.52	1.51767	79.2548	3398#3431#3500#3420#3501#3471#159	-0.0177615	0.344633	0.49955	0.711283	3	1	-0.242	-13.8656	0
1148	1149	118	645.941	772.847	1.28878	48.3848	3446#3353#3485#3502	0.0509795	-0.335953	0.303343	0.810915	4	1	-1.508	-86.402	0
1149	1150	336	656.539	279.729	0.348512	82.8112	3504#3505#3404#3390#3439#3503	-0.0103333	1.33223	0.702886	0.658932	6	1	-2.2	-126.051	0
1150	1151	638	660.843	338.503	0.42856	113.983	3506#3507#3508#3348#3509#3510#3415#3385	-0.0238137	-0.971563	0.530033	0.618134	5	1	-3.008	-172.346	0
1151	1152	69	650.986	376.232	0.77553	47.1127	3458#3511#3512#3417	-0.0259329	-0.904935	0.205666	0.941405	4	1	0.323	18.5065	0
1152	1153	602	659.11	507.884	1.8747	108.711	3442#3513#3514#3434#3515	-0.0206153	0.867755	0.813886	0.822124	8	1	-0.435	-24.9237	0
1153	1154	391	659.013	298.233	0.825274	93.7401	3505#3516#3517#3518#3391	-0.0103662	-0.803567	0.308337	0.851424	5	1	-0.401	-22.9756	0
1154	1155	233	653.717	316.871	0.995038	63.6985	3392#3506#3384#3518#3519	0.024437	-0.513897	0.387242	0.716493	5	1	0.641	36.7266	0
1155	1156	212	652.382	623.288	1.5171	74.6274	3520#3394#3429#3414	0.0283728	0.0292509	0.313689	0.844519	5	1	-1.271	-72.8229	0
1156	1157	682	662.975	719.207	1.16088	124.024	3472#3521#3522#3523#3501	0.000426814	-0.268643	0.289935	0.949211	4	1	-0.037	-2.11994	0
1157	1158	505	659.842	775.566	1.27757	115.054	3524#3445#3525#3526#3486#3502	-0.0132598	-0.286693	0.456316	0.900762	6	1	0.804	46.0658	0
1158	1159	674	666.657	482.221	1.15492	143.296	3441#3474#3527#3528#3529#3513#3467#3499	-0.0250139	-0.506968	0.353111	0.9376	8	1	-1.298	-74.3699	0
1159	1160	406	660.02	360.054	1.85164	93.4975	3510#3511#3416#3530	-0.0037839	-0.314399	0.674434	0.58249	4	1	0.31	17.7617	0
1160	1161	155	663.013	196.703	2.40459	64.4264	3457#3531#3532#3533	0.0225389	1.02389	0.260291	0.84443	8	1	1.396	79.9849	0
1161	1162	393	666.608	213.644	0.323621	90.669	3536#3537#3411#3482#3533#3534#3535	-0.00632398	-1.24737	0.511162	0.919887	9	1	0.074	4.23989	0
1162	1163	914	664.879	585.585	1.33064	151.196	3538#3539#3540#3541#3477#3542#3543#3470#3423	-0.00865987	-0.100988	0.28704	0.851523	7	1	0.418	23.9496	0
1163	1164	896	668.326	946.592	1.08297	133.095	3544#3481#3545#3546#3547#3452#3548#3549	-0.0228527	-0.594999	0.487418	0.938323	4	1	0.584	33.4607	0
1164	1165	818	667.807	540.056	1.57993	128.125	3538#3435#3515#3469#3550#3551	-0.0132423	-0.0974491	0.660665	0.733741	8	1	-0.349	-19.9962	0
1165	1166	747	665.461	673.407	1.24633	144.225	3552#3553#3554#3555#3556#3397#154#159	-0.0123307	0.0139118	0.242831	0.872364	6	1	0.62	35.5234	0
1166	1167	859	665.885	831.47	1.47469	155.196	3488#3490#3557#3558#3559#3560	-0.0156396	-0.0178904	0.431112	0.893061	6	1	1.049	60.1033	0
1167	1168	1020	667.785	874.27	1.57576	135.74	3491#3479#3448#3560#3561#3562#3563#3564	-0.0130088	-0.104595	0.661197	0.669825	6	1	-1.057	-60.5616	0
1168	1169	243	660.313	622.535	1.57079	96.0833	3520#3395#3478#3543#104#3565	-0.0182394	0.0197468	0.369787	0.956958	5	1	-1	-57.2958	0
1169	1170	267	664.895	696.993	0.935367	95.1543	3521#3556#3500#3566#3567	-0.0142069	-0.55053	0.232533	0.941641	5	1	0.752	43.0864	0
1170	1171	660	677.494	371.505	2.98107	136.61	3568#3569#3570#3571#3459#3509#3512#40#3530	-0.032275	-1.30627	0.796739	0.493866	5	1	-2.217	-127.025	0
1171	1172	466	667.245	453.391	1.14369	92.4264	49#3572#3573#3574#3527#3466	-0.0190164	-0.927553	0.719259	0.704989	8	1	-1.318	-75.5158	0
1172	1173	236	667.521	433.458	0.592988	68.2843	3572#3575#3465#3498	0.0157471	-1.0257	0.636013	0.536665	4	1	0.037	2.11994	0
1173	1174	441	670.81	270.048	0.808086	89.397	114#3463#3576#3577#3578#3579#3438#3503	-0.0375488	-0.634137	0.54273	0.712333	5	1	1.266	72.5365	0
1174	1175	446	667.321	907.056	1.73573	96.4264	3480#3544#3564#3580#3581	0.00995429	-0.182157	0.475446	0.849779	7	1	-0.724	-41.4821	0
1175	1176	208	667.899	630.562	1.74528	82.5269	3552#3396#3542#3565#3582#3583	-0.000652864	0.367386	0.170192	0.897773	6	1	-0.36	-20.6265	0
1176	1177	543	671.794	766.61	1.34617	121.296	3584#3473#3585#3586#3587#3444#3524	-0.00707272	-0.31854	0.294394	0.946788	6	1	1.109	63.541	0
1177	1178	536	674.698	322.037	0.912889	97.9828	3507#3588#3589#3590#3517#3519	-0.00803658	-0.68749	0.471645	0.775693	6	1	-2.167	-124.16	0
1178	1179	189	669.746	247.593	0.855899	56.4264	3462#3591#3592#3576#3484	0.0462075	-0.791002	0.403731	0.524422	5	1	0.264	15.1261	0
1179	1180	129	671.868	200.504	2.26844	50.5269	3593#3594#3532#3534	0.059644	1.12578	0.577873	0.943264	4	1	0.136	7.79223	0
1180	1181	129	675.465	384.512	3.04593	56.3848	3571#3494#3595#3596	0.0320131	1.50706	0.161565	0.810054	4	1	2.651	151.891	0
1181	1182	872	692.028	181.383	2.90986	144.953	3600#3601#3602#3492#3593#3531#3597#3598#3599	-0.0259612	1.46184	0.570425	0.601664	4	1	-0.656	-37.586	0
1182	1183	435	678.352	297.68	1.03921	94.5685	3504#3603#3604#3588#3579#3516	0.00651477	-0.602839	0.353616	0.941158	6	1	-0.983	-56.3218	0
1183	1184	357	681.118	633.675	2.178	117.64	3605#3606#3607#3608#88#3609#154#3583	-0.026184	0.447973	0.446889	0.888185	6	1	-0.737	-42.227	0
1184	1185	89	671.382	800.034	1.956	41.4558	3557#3526#3610#3487	0.0908008	0.107619	0.275078	0.870566	9	1	0.083	4.75555	0
1185	1186	525	689.175	396.92	0.276139	119.054	3495#3611#3596#3612#3613	-0.0177047	-1.28116	0.363991	0.47013	4	1	0.254	14.5531	0
1186	1187	105	671.448	653.59	1.0075	44.8701	3553#3609#3614	0.159486	-0.154417	0.0460525	0.740204	3	1	0.294	16.845	0
1187	1188	213	677.15	743.676	1.5667	66.3259	3616#3584#3523#172#3615	-0.0474629	0.0773401	0.811071	0.922337	5	1	0.471	26.9863	0
1188	1189	696	678.556	989.553	1.45461	129.64	3617#3618#3619#3548	-0.0234756	-0.42478	0.262609	0.900374	4	1	0.036	2.06265	0
1189	1190	1282	696.949	531.64	0.77472	168.551	3620#3621#3622#3623#3624#3529#3625#3514#3626#3550	-0.039675	-0.894694	0.583134	0.886602	10	1	-1.359	-77.865	0
1190	1191	545	682.752	923.341	1.12997	114.024	3545#3627#3628#3581#3629#3630	-0.0177378	-0.526804	0.719732	0.583733	6	1	0.871	49.9046	0
1191	1192	248	678.585	235.827	1.03183	66.3259	3632#3591#3483#107#3631	-0.00936507	-0.472499	0.524059	0.853958	5	1	0.758	43.4302	0
1192	1193	735	682.642	565.019	1.64992	119.397	3633#3634#3539#3626#3551	-0.00589089	0.0270309	0.351878	0.669811	4	1	-0.136	-7.79223	0
1193	1194	688	698.606	253.769	2.90228	134.61	3635#3636#3637#3638#3639#3592#3640#3577#107	-0.0200592	1.40143	0.556443	0.886143	8	1	0	0	0
1194	1195	268	678.873	616.802	1.66543	77.1127	3541#3605#3641#3642#3582	-0.0283375	0.210258	0.332251	0.846534	4	1	0.233	13.3499	0
1195	1196	221	679.701	667.371	1.29437	73.598	3554#88#3643#3644#3614	0.0134653	-0.16797	0.244512	0.903835	4	1	-1.508	-86.402	0
1196	1197	573	686	493.724	1.2642	123.397	49#3620#3528#3645#3646#3647	-0.0401198	-0.453574	0.625767	0.928252	8	1	0.402	23.0329	0
1197	1198	674	682.263	805.188	1.74694	138.468	3648#3649#3650#3587#3651#3525#3558#3610	-0.0111806	0.0386181	0.244455	0.908036	5	1	1.487	85.1988	0
1198	1199	444	688.212	412.383	0.474647	91.2548	3652#3653#3654#3496#3613	-0.00566891	-1.1409	0.674174	0.842565	7	1	0.56	32.0856	0
1199	1200	665	687.586	439.245	1.11958	115.296	3573#3654#3655#3575#3656#3497#3657#3658#3659	-0.0255702	-0.559467	0.439988	0.762899	6	1	0.942	53.9726	0
1200	1201	407	686.452	465.862	1.10009	91.397	3574#3659#3660#3661#3645#3662	0.00590203	-0.295631	0.438654	0.858552	9	1	-0.04	-2.29183	0
1201	1202	334	682.796	725.982	1.21293	88.9117	3664#3665#3522#3666#3567#3663#3615	0.0043271	-0.0289775	0.251896	0.763145	5	1	0.482	27.6166	0
1202	1203	334	688.829	206.775	0.440422	84.4264	3602#3667#3668#3669#3670#3671#3594#3535	-0.0124357	-1.04233	0.509128	0.879323	9	1	0.074	4.23989	0
1203	1204	348	683.287	692.994	1.62841	92.7696	3555#3672#3673#3674#3644#3566#3663	-0.00810016	0.142428	0.336858	0.898817	7	1	0.916	52.4829	0
1204	1205	920	694.845	856.554	0.961872	143.924	3680#3651#3559#3561#3675#3676#3677#3678#3679	-0.0108271	-0.463974	0.452933	0.827347	8	1	0.02	1.14592	0
1205	1206	800	693.711	348.424	2.71612	117.782	3568#3681#3682#3683#3508#3684#3685#3590	-0.0318437	1.5459	0.802544	0.719605	4	1	-0.891	-51.0505	0
1206	1207	287	685.735	593.404	2.02219	80.1838	3634#3540#3686#3687#3641	0.0119287	0.399731	0.259738	0.852146	5	1	-0.774	-44.3469	0
1207	1208	288	687.292	946.295	1.2365	76.0833	3688#3689#3546#3630	0.0255864	-0.333072	0.679231	0.44946	8	1	0.352	20.1681	0
1208	1209	115	685.522	227.383	0.866522	50.1838	3537#3690#3691#3631	0.0269923	-0.602849	0.398663	0.7386	8	1	0.684	39.1903	0
1209	1210	249	689.57	269.582	3.05308	82.0833	3640#3578#3692#3693	0.0269779	1.31952	0.609493	0.580332	3	1	-1.601	-91.7305	0
1210	1211	729	694.89	757.528	1.19491	129.539	3616#3696#3585#3697#3666#3698#3694#3695	-0.0116802	-0.25533	0.487191	0.874913	4	1	0.7	40.107	0
1211	1212	331	689.19	905	1.11325	95.9828	3699#3700#3563#3627#3580	-0.00334336	-0.254812	0.221605	0.892949	5	1	0.602	34.4921	0
1212	1213	516	690.114	655.471	1.40276	112.569	3701#3702#3703#3608#3672#3643	0.0151366	-0.1687	0.120008	0.876959	5	1	0.227	13.0061	0
1213	1214	273	690.861	777.388	0.940618	76.9117	3648#3586#3698#3704	-0.0126074	-0.471059	0.316099	0.756817	7	1	-1.283	-73.5105	0
1214	1215	488	690.654	880.426	1.18833	104.811	3680#3699#3705#3562	-0.00643778	-0.399489	0.263433	0.843951	4	1	-0.896	-51.337	0
1215	1216	518	698.612	968.452	0.155599	112.024	3617#3689#3706#3547#3707#3708#3709	-0.0189812	-1.54566	0.809468	0.836537	4	1	-1.152	-66.0047	0
1216	1217	94	688.404	218.926	0.492548	46.2843	3536#3671#3690#3710	0.0779841	-1.17121	0.548969	0.932974	5	1	-0.276	-15.8136	0
1217	1218	534	698.213	232.62	1.97978	114.125	3632#3712#3713#3635#3670#3691#3710#3711	-0.0206373	0.560968	0.582028	0.903021	8	1	-1.784	-102.216	0
1218	1219	385	697.078	303.114	0.85644	110.953	3714#114#3715#3603#3716#3717#3693	-0.0292383	-0.609028	0.380783	0.80215	4	1	0.144	8.25059	0
1219	1220	99	694.323	195.384	2.72372	56.5269	3601#3667#3718	0.0373507	1.44743	0.24511	0.764696	5	1	0.738	42.2843	0
1220	1221	433	697.457	324.305	0.773999	94.8112	3681#3604#3589#3717#3719#3720	-0.0272335	-0.933873	0.511031	0.832094	6	1	0.264	15.1261	0
1221	1222	131	689.405	714.137	0.946652	51.6985	3664#3721#3674#3722#3723	0.0326602	-0.353707	0.297017	0.900034	3	1	0.374	21.4286	0
1222	1223	373	701.351	279.091	2.68368	85.9828	3714#3639#3692#3724#3725#3726	0.00604182	1.05669	0.357887	0.723839	5	1	-0.053	-3.03668	0
1223	1224	316	692.832	820.522	1.66309	74.1838	3728#3729#3650#3675#3727	0.0157019	0.229235	0.339077	0.790417	6	1	-1.209	-69.2706	0
1224	1225	383	705.258	390.157	0.598064	99.1543	3570#3730#3731#3732#3733#3734#3611#3595	-0.0395488	-1.04472	0.454773	0.72425	8	1	0.48	27.502	0
1225	1226	1018	705.546	605.906	1.02715	141.681	3606#3687#3735#3736#3737#3642#3738#3739#3740	-0.0121565	-0.283478	0.609159	0.927579	8	1	0.036	2.06265	0
1226	1227	313	692.802	997.016	1.51847	92.1838	3618#3709#3741#3742	-0.00206563	-0.0442477	0.228578	0.944382	4	1	0.317	18.1628	0
1227	1228	534	701.507	635.61	1.20852	102.225	3744#3745#3701#3607#3740#3743	0.0102494	-0.373099	0.356838	0.796312	6	1	0.689	39.4768	0
1228	1229	321	696.9	695.417	1.60676	84.3259	3746#3747#3748#3749#3703#3673#3721	-0.0111554	-0.192924	0.504036	0.755353	6	1	-0.348	-19.9389	0
1229	1230	240	705.704	295.254	0.527035	72.4264	3715#3750#3751#3752#3726	-0.00142889	-1.25589	0.386765	0.758686	5	1	0.385	22.0589	0
1230	1231	201	699.488	488.94	0.96547	69.2548	3753#3754#3662#3646	-0.0104188	-0.283551	0.635866	0.841032	5	1	-0.723	-41.4248	0
1231	1232	355	699.279	562.766	1.62989	93.8406	3633#3686#3735#3625#3755	0.00512556	0.0571047	0.470273	0.855043	4	1	0.872	49.9619	0
1232	1233	142	696.394	730.472	1.20022	54.0416	3665#3723#3756#3757#3694	0.0191219	-0.209398	0.312865	0.880876	5	1	0.221	12.6624	0
1233	1234	193	702.44	431.233	0.931385	65.7401	3760#3653#3655#3758#3759	0.0242625	-0.655319	0.413494	0.902211	5	1	0.121	6.93279	0
1234	1235	269	701.048	672.532	1.80151	89.0122	3745#3761#3762#3746#3702#94	0.00107514	-0.100227	0.351322	0.864999	5	1	0.795	45.5501	0
1235	1236	500	703.636	796.704	1.7585	96.5685	3649#3697#3763#3764#3765#3704#3727	-0.00990235	0.0798644	0.414097	0.89875	4	1	-0.204	-11.6883	0
1236	1237	431	705.288	949.807	1.05439	101.054	48#164#3766#3688#3706#3629	-0.0392373	-0.453674	0.370855	0.78901	7	1	-0.703	-40.2789	0
1237	1238	252	702.611	715.294	1.53133	70.669	3749#3767#3768#3722#3756	0.00246546	-0.145642	0.29903	0.733545	4	1	0.145	8.30789	0
1238	1239	336	705.155	844.396	1.12966	95.9828	3729#3769#3770#3676	0.00486744	-0.239309	0.233716	0.885799	9	1	0.833	47.7274	0
1239	1240	772	706.574	908.509	1.5345	142.953	3700#164#3705#3771#3772#3628#3773#3774#3679#3775	-0.0159602	0.202523	0.532047	0.932888	4	1	1.222	70.0154	0
1240	1241	242	705.24	984.649	0.61735	67.1127	3776#3777#3708#3741	0.0324586	-0.785307	0.377929	0.819398	5	1	0.057	3.26586	0
1241	1242	280	710.196	193.746	2.54234	81.7401	3600#3778#3779#3780#3668#3781#3718	-0.0202642	1.03668	0.442945	0.919079	6	1	0.367	21.0276	0
1242	1243	222	706.131	375.725	0.852718	74.0833	3569#3730#3685#3782	-0.0100955	-0.538915	0.319761	0.697118	7	1	-1.415	-81.0735	0
1243	1244	206	705.102	465.301	0.790056	63.3553	3783#3784#3658#3660	0.0371059	-0.356578	0.419948	0.885682	6	1	0.176	10.0841	0
1244	1245	396	711.654	484.598	0.78361	104.225	3784#3785#3753#3786#3787#3661#77	-0.0296334	-0.964488	0.548205	0.700227	4	1	0.122	6.99009	0
1245	1246	626	714.168	508.783	0.26244	111.983	3621#3754#3787#3788#3789#3790#3647	-0.0220309	-0.955491	0.71703	0.919149	4	1	-0.676	-38.7319	0
1246	1247	70	702.886	445	1.58405	39.4558	3760#6#3656#3791	-0.092001	-0.0182788	0.701989	0.751458	3	1	0.959	54.9467	0
1247	1248	537	715.659	367.62	1.11848	114.61	3792#3793#3731#3684#3782#10	-0.0213713	0.0290373	0.525033	0.825114	7	1	0.258	14.7823	0
1248	1249	550	714.598	421.76	1.0519	105.397	3794#3795#3652#3796#3734#3612#3758	-0.01395	-0.445075	0.455842	0.867385	5	1	-0.582	-33.3461	0
[truncated: 7,370 more rows]

## Sheet: df_positions_labelled
	condition	embryo	orientation	theta1N	labels_3clusters	labels_2clusters
0	E9WT	1	0.478775	0.753534	0	1
[truncated: 22,446 more rows]

## Sheet: df_orientation_theta1N_abs
	condition	embryo	orientation	theta1N	labels_3clusters	labels_2clusters
[truncated: 22,447 more rows]

[truncated: 2 more sheets: figS1 , figS7]
